# Supplementary material for: Priming With Rhinovirus Protects Mice Against a Lethal Pulmonary Coronavirus Infection
Source: Front Immunol. 2022 May 30;13:886611. doi: 10.3389/fimmu.2022.886611 (PMC9196734; doi:10.3389/fimmu.2022.886611)
Supplement: Supplementary Table 1 — Microarray data presenting all significantly different genes in each pairwise comparison. [file Table_1.xlsx]

## Sheet: M12
gene	log2FC	p.value	ctrl	M12	entrezid
D430007A19Rik	1.22234	0.00100099	137.596	321.047	320431
Gm7772	1.09169	0.00159338	16.6125	35.4052	665754
Rab11fip2	0.810109	0.00183697	1182.52	2073.36	74998
Gm3556	0.803594	0.00403442	68.2601	119.144	100041870
Trim66	0.76554	0.0103744	116.215	197.565	330627
Xpr1	0.705697	0.0035081	1438.35	2345.85	19775
Sbno1	0.697948	0.00184234	4713	7645.41	243272
Sfrs5	0.696184	0.000167353	5316.55	8613.95	20384
Lnpep	0.692024	0.000513318	1222.67	1975.28	240028
Cad	0.675106	0.00993099	3018.04	4818.95	69719
Arid4a	0.666731	0.00730242	824.389	1308.69	238247
Mdm4	0.66633	1.05601e-05	1642.81	2607.19	17248
Nbeal1	0.639773	0.00747435	364.96	568.639	269198
Mlec	0.637886	0.00857322	5370.27	8356.39	109154
Tbl1xr1	0.507019	0.00082588	1554.79	2209.53	81004
Pcnxl3	0.458125	0.000584036	6804.91	9348.28	104401
Taf1	0.457844	0.00125819	1397.75	1919.79	270627
Bbx	0.440977	0.00072536	2003.74	2720.12	70508
Kif20b	0.429048	0.00308511	964.122	1298.04	240641
Nr2c2	0.411995	0.00872147	2772.95	3689.48	22026
Evi5	0.406155	0.00275938	2109.67	2795.63	14020
Luc7l2	0.363817	0.00674	987.998	1271.38	192196
Psip1	0.342078	0.00782953	2803.55	3553.72	101739
Zbtb7b	0.341771	0.010103	2824.52	3579.55	22724
Fam53b	0.289487	0.00392264	2396.33	2928.81	77938
Asap1	-0.26086	0.00861213	8177.23	6824.64	13196
Pgap2	-0.284077	0.00509999	2162.62	1776.08	233575
Cpt1a	-0.289189	0.00739209	8156.23	6674.75	12894
Wisp1	-0.330861	0.00094904	12357.8	9825.21	22402
Erbb3	-0.346657	0.00921263	3944.11	3101.66	13867
Mageb2	-0.353639	0.00774137	1656.11	1296.08	17146
Spry1	-0.3591	0.00016585	12529.6	9768.72	24063
Vrk3	-0.375403	0.00150796	3025.33	2332.2	101568
Tle6	-0.37694	0.000326465	2610.11	2009.97	114606
Hps5	-0.383574	0.00937916	2069.81	1586.58	246694
Prss23	-0.392215	4.71696e-06	19776.7	15069	76453
Nudt1	-0.412042	0.00155714	1498.72	1126.38	17766
Pdgfrb	-0.423045	0.00561339	4088.33	3049.28	18596
Ktelc1	-0.433198	0.00741718	5655.54	4188.6	224143
Itfg3	-0.437144	0.0109361	7340.42	5421.6	106581
Sesn3	-0.437514	0.00237187	2413.08	1781.83	75747
Extl3	-0.444024	0.00431083	6878.81	5056.49	54616
Ccng1	-0.449602	5.7046e-05	11414.1	8357.91	12450
Ifi27l1	-0.461107	0.00120224	7949.58	5774.8	52668
Aldh4a1	-0.472771	0.0081574	630.331	454.203	212647
Fbxo4	-0.473406	0.00271591	4651.33	3350.18	106052
Zbtb8a	-0.478048	0.00992555	1055.98	758.14	73680
B4galt4	-0.486368	0.00404013	159.736	114.022	56375
Ccdc109b	-0.492531	0.00790209	3275.14	2327.89	66815
Ndfip1	-0.49274	0.00290537	10782.7	7662.98	65113
Kazald1	-0.502683	0.00991316	534.582	377.304	107250
1700030K09Rik	-0.503792	0.00145948	935.52	659.776	72254
Cd24a	-0.505298	9.78803e-06	8668.97	6107.41	12484
Ttc7b	-0.510286	0.000310108	2943.71	2066.73	104718
Tmco3	-0.51185	0.00947352	1598.06	1120.76	234076
Alg9	-0.519747	0.00888352	3180.95	2218.69	102580
Pbx3	-0.524168	0.00770857	892.427	620.558	18516
Ankra2	-0.525701	5.01175e-05	802.723	557.589	68558
Galk2	-0.534237	0.00191703	5446.04	3760.62	69976
Mgat3	-0.538233	0.000294528	1548.98	1066.65	17309
Ccdc6	-0.538915	0.00078582	2408.11	1657.47	76551
Cabc1	-0.541805	0.00382086	476.277	327.16	67426
Mccc2	-0.542828	0.00193128	2202.25	1511.68	78038
2410066E13Rik	-0.552855	0.0027763	126.899	86.503	68235
Cdo1	-0.56844	0.000308039	1613.03	1087.74	12583
Yeats4	-0.571877	0.00211041	4141.35	2786.06	64050
4833427G06Rik	-0.580669	0.00491051	873.572	584.117	235345
Ugt1a10	-0.602466	0.00114555	2458.27	1619.08	394430
BC013529	-0.618584	0.0107829	2183	1421.81	215751
Gm2410	-0.622709	0.00648029	24.7934	16.1021	100039761
Il11ra1	-0.629666	3.11891e-07	2702.18	1746.49	16157
Selenbp2	-0.640452	0.00480848	162.265	104.095	20342
Sumf2	-0.647648	0.00883774	377.994	241.281	67902
AI464131	-0.652386	0.00372417	363.789	231.452	329828
Lxn	-0.662505	0.00624551	3809.41	2406.71	17035
Tbl2	-0.662752	0.00582794	2442.47	1542.84	27368
Tlr6	-0.672279	0.00192118	362.208	227.291	21899
Ciao1	-0.699264	0.00312548	3085.65	1900.41	26371
Samd10	-0.722899	0.00117656	323.954	196.277	229011
Csrp2	-0.761437	0.00235902	2192.76	1293.53	13008
Gm3772	-0.769461	0.00464936	26.3581	15.4626	100042291
Il1f9	-0.789527	0.00874916	51.1843	29.6118	215257
Ppp1r3b	-0.794066	0.00984565	117.622	67.8344	244416
V1rg6	-0.827846	0.00187662	34.9637	19.6975	171241
Sh3pxd2b	-0.866668	0.0103596	79.1021	43.3806	268396
4930528H21Rik	-0.896447	0.00729593	35.2606	18.9423	78034
Olfm1	-0.906213	0.00342608	79.0804	42.196	56177
Gstt1	-0.920792	0.00822199	294.713	155.673	14871
Serpina9	-0.929254	4.82182e-05	84.9846	44.6279	71907
Ttc22	-0.933525	0.0043937	65.8073	34.4552	230576
Gal3st2	-0.945259	0.00476343	42.5268	22.0857	381334
Gm3797	-0.986232	0.00983205	53.4315	26.9719	100042340
4930524O08Rik	-1.00439	0.00770402	98.1308	48.9162	74700
Clec5a	-1.02005	0.000147542	34.3951	16.9602	23845
Olfr291	-1.03042	2.00817e-06	45.5655	22.3074	258410
Agr3	-1.04412	0.00205487	33.1126	16.0577	403205
4933404M02Rik	-1.07545	1.0671e-06	57.6996	27.3798	66748
Olfr90	-1.09049	0.00655486	71.1553	33.4147	258469
Gm10693	-1.1156	0.00209341	45.2293	20.8732	675749
Gm2393	-1.16301	0.0010897	42.6852	19.0623	100039733
Olfr1234	-1.19691	0.00667606	40.7848	17.7907	258975
Neurog1	-1.2229	0.00375536	48.0117	20.5692	18014
Cd3d	-1.24167	0.000698547	39.5154	16.7104	12500
Gm8315	-1.26439	0.00166562	32.3136	13.4513	666832
Gm2884	-1.30954	0.00994624	73.1107	29.4966	100040653
Gm6329	-1.31067	0.00118396	73.2151	29.5155	622523
Krtap28-13	-1.32129	0.00160075	51.3398	20.5451	71386
Mrap	-1.33466	0.00966378	59.1213	23.4408	77037
Iqcf6	-1.34607	0.000828936	95.9222	37.7321	100041096
1700031L13Rik	-1.35668	1.81184e-05	82.7564	32.3146	67327
Gm7262	-1.38833	0.000578497	85.3177	32.592	639116
LOC432830	-1.39603	0.00520429	49.5993	18.8464	432830
1190003M12Rik	-1.49267	0.000448914	55.449	19.704	68888
4933412A08Rik	-1.58022	0.00253404	60.9045	20.3683	74445
Gm614	-1.58708	0.000704768	117.357	39.0616	245536
4921528O07Rik	-1.8048	0.00042986	74.6375	21.3627	78258
Rbm46	-2.27288	1.9369e-07	80.4587	16.6483	633285
A930035F09Rik	-3.38045	6.09414e-06	171.252	16.4444	77837

## Sheet: M12.R12
gene	log2FC	p.value	ctrl	M12.R12	entrezid
Hist1h1e	6.046	4.996e-15	56.4783	3731.72	50709
Gm7697	5.85363	1.52844e-12	101.288	5856.99	665578
Hist2h4	5.78461	0	21.3146	1174.95	97122
Irgm2	5.64735	4.32744e-10	130.663	6549	54396
Mx2	5.48571	0.000406691	71.93	3223.09	17858
Colec11	5.37597	9.38704e-06	44.4783	1847.04	71693
Igtp	5.28161	0	241.18	9381.34	16145
Pglyrp4	5.1988	0	27.9966	1028.25	384997
Cxcl10	4.9634	0.000882802	211.51	6598.78	15945
Oas1b	4.91577	0	86.2243	2602.7	23961
Tgtp	4.90136	4.55726e-08	153.554	4588.99	21822
Hist1h1d	4.62716	0	121.229	2995.86	14957
S100a8	4.61628	0.00124895	18.8166	461.511	20201
Cyp1a1	4.57797	0.00518625	23.4603	560.322	13076
S100a7a	4.49897	7.03549e-07	24.3711	551.062	381493
Hist2h2bb	4.44166	5.7121e-12	69.6268	1513.04	319189
Gm2472	4.41516	2.21426e-09	21.0669	449.464	100039880
Trim17	4.37662	3.28759e-06	51.3851	1067.41	56631
Gp5	4.32273	6.89238e-12	19.2359	384.931	14729
Gbp2	4.24103	2.45354e-06	170.258	3219.46	14469
EG634650	4.1908	0.00033266	31.8235	581.171	634650
Vwce	4.13471	0	36.4077	639.537	71768
Irf7	4.10844	0	944.223	16286.9	54123
Ifi47	4.09717	0.000803382	154.504	2644.3	15953
RP23-38E20.1	4.02346	2.00961e-12	15.0918	245.428	665596
LOC665622	4.00804	8.43547e-12	35.9672	578.69	665622
Klk1b24	4.00365	3.62506e-05	34.3095	550.344	16617
Ascl3	3.99806	0	56.8951	909.099	56787
Ddx60	3.97658	3.25063e-06	46.0769	725.359	234311
9430069I07Rik	3.95092	4.94892e-07	42.62	659.109	77358
A930005I04Rik	3.94263	1.46549e-14	27.6949	425.843	403174
1300017J02Rik	3.92699	8.3707e-05	16.7139	254.225	71775
Abcg5	3.89732	7.53286e-06	17.1146	255.021	27409
Best2	3.86144	1.66533e-15	26.404	383.778	212989
4930579J09Rik	3.85907	0	45.0986	654.425	67752
Stat1	3.75538	3.27564e-07	629.314	8498.62	20846
Popdc2	3.75458	1.11022e-16	35.6729	481.48	64082
Rtp4	3.74785	2.96079e-09	156.75	2105.82	67775
Hist2h3c1	3.74014	6.66134e-16	254.136	3395.94	15077
Cd79a	3.69191	2.32571e-09	28.7383	371.396	12518
1700001P01Rik	3.66729	4.37474e-10	166.445	2114.64	72215
Ifit3	3.63449	7.0467e-07	1650.14	20493.2	15959
I830012O16Rik	3.61116	1.11022e-16	1636.82	20001.7	667370
Oasl2	3.5981	0.000616457	397.109	4808.92	23962
Bst2	3.56096	0.00722204	155.411	1834.17	69550
Fcgr1	3.55276	0.000550591	27.5921	323.796	14129
Hist1h2bg	3.51038	1.92728e-07	51.4298	586.064	319181
Stac3	3.47022	6.01741e-14	56.0882	621.599	237611
Zfp389	3.44062	1.80966e-14	24.426	265.205	100038371
Ido1	3.43428	0.000133728	29.759	321.691	15930
AA986860	3.39383	0	92.1377	968.462	212439
Baiap3	3.38425	2.22045e-16	45.6331	476.475	545192
Hist1h2ad	3.37755	7.05875e-11	24.9849	259.669	319165
4933437F05Rik	3.37463	0	47.4471	492.123	71275
Alox15	3.33293	2.48428e-10	27.9114	281.251	11687
Gm12250	3.32387	6.97558e-11	20.9615	209.898	631323
Isg15	3.31775	2.44249e-15	1016.82	10138.7	100038882
Odf1	3.24302	0.0033592	25.9682	245.861	18285
Gsdmc4	3.23879	0.00286784	19.2071	181.315	74548
D030054H15Rik	3.21528	0.000241185	24.9241	231.48	403353
1700012O15Rik	3.1694	0.00261317	20.1387	181.182	75488
Pygm	3.16129	2.21751e-06	82.0861	734.368	19309
Trim34	3.16053	5.61773e-14	122.555	1095.83	94094
F2rl3	3.14933	9.1042e-07	38.6135	342.595	14065
Ifit1	3.10933	1.11022e-16	4020.52	34696.4	15957
Gm4952	3.04105	2.01127e-08	36.56	300.922	240549
Sp100	3.02878	1.91924e-05	266.157	2172.16	20684
Cdk5r1	3.02362	1.33227e-15	106.389	865.164	12569
Npc1l1	3.00252	0.000103606	22.2311	178.159	237636
Cntf	2.98055	1.32726e-11	180.839	1427.34	12803
Atp8b3	2.96398	6.16268e-08	33.3242	260.02	67331
Rasgrp2	2.96155	0.0106319	40.7089	317.106	19395
Mmp25	2.96027	0.00016655	35.0189	272.543	240047
Gm2375	2.95981	0	42.8185	333.136	100039697
A3galt2	2.94201	0.000355808	43.3549	333.175	215493
Txndc2	2.93938	1.34624e-09	18.1407	139.154	213272
Ddx58	2.93676	0.00744146	435.962	3338.11	230073
Rsph10b2	2.92396	0.00149587	35.6349	270.442	75136
Klk1b5	2.90968	6.61489e-09	52.1469	391.857	16622
Poln	2.9014	0.000177765	39.8866	298.014	272158
Trim21	2.89845	3.11418e-12	707.382	5274.42	20821
Slc6a20b	2.83344	0.000305082	20.3028	144.713	22599
Gm6422	2.8212	0.00145536	20.0792	141.909	623370
Rnf213	2.81991	1.00342e-07	1343.36	9485.69	672511
Slc3a1	2.81238	7.26641e-12	87.4564	614.33	20532
Tnfsf13b	2.80123	0.00145943	31.1353	217.025	24099
Oas1c	2.79928	6.11322e-07	48.1729	335.328	114643
Gm2973	2.79842	3.49481e-10	69.6078	484.247	100040800
Hsh2d	2.79665	1.11022e-15	52.9517	367.921	209488
BC002195	2.7828	1.06359e-13	29.2465	201.271	791302
Dnhd1	2.78277	0	67.4512	464.181	77505
Guca1b	2.7715	0	42.045	287.091	107477
Degs2	2.76964	1.06897e-09	58.2889	397.494	70059
Slc7a3	2.76652	4.64073e-14	58.5062	398.114	11989
B230216G23Rik	2.75435	0	94.1111	635.013	319552
Kcnj14	2.74496	3.36e-06	30.7828	206.36	211480
Apoe	2.71763	1.55712e-10	291.22	1915.62	11816
Gsdmc2	2.70445	1.44452e-10	27.6005	179.903	331063
Hist1h2be	2.70376	6.77236e-14	55.7106	362.954	319179
Cckar	2.68769	4.81104e-05	27.3585	176.266	12425
Ifnab	2.67077	0.000135367	40.7858	259.712	15974
Lrrc24	2.66759	0	297.611	1890.92	378937
Il17f	2.66632	3.05208e-06	28.2271	179.188	257630
Pip5kl1	2.65536	0.000444111	38.1965	240.64	227733
Gnmt	2.63652	6.99069e-05	62.5232	388.789	14711
Tlr3	2.63016	1.89037e-07	202.512	1253.75	142980
Samd9l	2.62727	3.33067e-16	900.332	5562.74	209086
Clec4a1	2.62215	1.93622e-05	59.286	365.005	269799
Col20a1	2.59801	0	39.8269	241.132	73368
BC006779	2.59795	2.86438e-09	870.731	5271.62	229003
Gm12185	2.57973	4.79573e-05	31.587	188.836	620913
Hist1h2bc	2.57483	0	1199.14	7144.49	68024
1190002A17Rik	2.56816	0.000110719	31.5131	186.89	68870
Trf	2.55563	0.000232922	19.679	115.698	22041
Gpr84	2.54683	1.37641e-10	45.477	265.744	80910
Gm12800	2.53363	0.00127058	44.4404	257.321	381535
Spdef	2.53065	2.63996e-07	44.4077	256.602	30051
Gm3395	2.51866	4.34671e-05	83.7131	479.717	100041537
Gm4589	2.51409	8.52916e-08	246.519	1408.2	100043687
Olfr692	2.51091	0.006567	21.0754	120.125	258352
A930015D03Rik	2.47323	0	380.717	2114.07	77810
Tnnc2	2.46696	0.00615866	108.614	600.503	21925
A330015K06Rik	2.4497	4.9392e-05	34.4592	188.251	320190
LOC547150	2.4491	1.48777e-09	1393.26	7608.29	547150
4933400C05Rik	2.43903	1.88118e-11	58.4442	316.93	328019
Irgm1	2.43105	0	3311.83	17860.2	15944
Lrrc67	2.43068	7.68668e-06	34.8589	187.941	69312
Gm3734	2.42914	0.00138285	49.4904	266.541	100042226
Lgals3bp	2.42521	0.00338152	1007.09	5409.16	19039
Zmynd17	2.42419	3.37808e-10	27.6566	148.441	74843
Prkcc	2.42384	0	198.091	1062.95	18752
Trat1	2.40588	0	31.3694	166.245	77647
Gm5301	2.40241	2.40679e-06	18.7774	99.2731	384356
Amy1	2.39635	9.61817e-05	39.571	208.329	11722
Fam83c	2.39532	0.000116707	26.2577	138.14	71405
Gm9571	2.38971	1.949e-12	26.1418	136.996	672646
Nup210l	2.38442	0.000469256	35.1543	183.553	77595
Rps4y2	2.37976	2.87745e-11	49.9567	260	66184
Sh2d5	2.37851	1.4222e-13	53.9155	280.36	230863
Serpinc1	2.37606	8.25892e-08	21.2553	110.339	11905
2310058D17Rik	2.37318	0	62.4539	323.563	75694
Irf9	2.37052	5.47218e-06	547.217	2829.81	16391
0610009L18Rik	2.37013	0	37.0522	191.555	66838
Scarf1	2.36953	6.36803e-08	25.1222	129.824	380713
1700019B03Rik	2.36666	3.72293e-05	28.3653	146.292	76406
Tlcd2	2.36665	0.00231418	83.5148	430.721	380712
Pabpc1l	2.35819	2.36653e-08	40.7985	209.185	381404
Jazf1	2.34708	5.50436e-10	30.0894	153.093	231986
Cyp27b1	2.33739	4.71322e-06	39.9886	202.097	13115
Wfikkn1	2.3345	8.88178e-16	122.864	619.695	215001
Gm11543	2.30646	0.000156041	29.227	144.577	665174
C730027P07Rik	2.30316	8.02691e-14	68.8247	339.676	245050
Tssk4	2.29849	1.47435e-06	72.5463	356.887	71099
Gdf7	2.29355	0.000194319	57.9984	284.344	238057
9530028C05	2.28138	2.18525e-12	786.045	3821.29	330256
Dll1	2.27998	0.000402981	41.8295	203.154	13388
Hhipl2	2.27764	2.22243e-05	94.7252	459.309	78772
Adam18	2.2664	1.80922e-08	41.0817	197.653	13524
Gm1123	2.26081	7.27379e-06	30.6219	146.759	382097
Chrm4	2.24696	0.00274908	26.1514	124.136	12672
Kcnj12	2.22693	1.13474e-05	21.8511	102.293	16515
Adam32	2.22492	1.72327e-05	31.7309	148.337	353188
Ccdc125	2.22157	6.32208e-06	58.5186	272.931	76041
Nkpd1	2.22045	5.56352e-07	52.0448	242.549	69547
Fxyd4	2.19678	3.15184e-10	82.1944	376.825	108017
Gm5989	2.19276	1.28832e-05	71.423	326.531	546894
Trim25	2.1797	1.98015e-08	1340.28	6072.27	217069
Syngr3	2.16137	0.00644382	36.4563	163.084	20974
Lat2	2.15686	5.43261e-05	131.683	587.231	56743
Spag1	2.15318	0	273.049	1214.54	26942
Aoc3	2.14271	0.00126592	42.8365	189.163	11754
Adam5	2.14086	0.00530679	17.897	78.9302	11499
Gm3079	2.13831	3.9968e-15	24.5694	108.166	100040985
Hist3h2a	2.12135	1.92658e-07	158.555	689.876	319162
9230105E10Rik	2.11953	2.14897e-07	490.164	2130.02	319236
Chd5	2.11765	2.8648e-11	125.507	544.685	269610
Gm8743	2.10658	0.00370162	17.7173	76.3028	667649
Ngf	2.10248	1.25865e-06	489.035	2100.15	18049
Fpr1	2.09897	0.00440193	21.565	92.385	14293
Tmem25	2.09843	1.74834e-06	29.4187	125.984	71687
Klra2	2.09477	1.31578e-08	84.4558	360.759	16633
Zfp385b	2.09242	3.62057e-06	40.8224	174.092	241494
Fbxw10	2.08929	0.00340165	31.4008	133.622	213980
1700047G03Rik	2.08821	2.38848e-06	18.7426	79.6973	73339
Scml4	2.08261	1.55341e-07	24.6908	104.584	268297
Atp6v1c2	2.06996	1.11022e-16	50.1174	210.43	68775
Apon	2.06989	5.12541e-05	50.3806	211.525	28194
Pycard	2.06417	0.000121774	54.2244	226.762	66824
Gm15506	2.05583	6.20932e-08	62.0816	258.125	100040769
Hist1h1c	2.05415	0	5874.67	24397.4	50708
Styxl1	2.05304	0	31.7087	131.584	76571
1700019G17Rik	2.04947	2.23356e-09	81.4042	336.976	75541
Gm12794	2.04574	4.04168e-05	54.7352	225.993	332923
Mgp	2.04483	3.54413e-06	18.5857	76.6892	17313
Itgb1bp2	2.03784	0.00930854	33.7279	138.497	26549
Gm4992	2.01791	0.00112907	304.818	1234.5	245575
Wfikkn2	2.01373	0.00299381	73.2808	295.927	278507
Fam132a	2.00962	2.73658e-05	274.732	1106.28	67389
Gast	2.00476	0.00050282	38.467	154.377	14459
Tstd1	1.99936	6.52684e-08	84.1503	336.453	226654
2210404E10Rik	1.99149	0.00357607	37.6832	149.846	72305
Ggt1	1.98686	0.00247709	18.6773	74.0321	14598
Mnda	1.9858	0.000239613	1565.46	6200.51	381308
Gm5286	1.98323	0.00214546	41.9691	165.936	383977
Ifi204	1.97276	3.09715e-07	1681.5	6600.19	15951
4930477N07Rik	1.97171	3.48093e-07	83.7228	328.389	74905
Trex1	1.97036	8.88925e-05	2992.71	11727.4	22040
Txnip	1.96185	0	7977.56	31077.5	56338
H2-DMa	1.95816	4.47372e-07	418.304	1625.39	14998
Phkg1	1.95313	0.00570047	27.0182	104.618	18682
Aox1	1.94971	6.38568e-11	162.182	626.504	11761
2310007A19Rik	1.94077	7.34458e-09	38.7887	148.914	66353
Baalc	1.93641	0.000597537	48.6065	186.042	118452
Prr18	1.93496	4.82769e-05	79.554	304.189	320111
Id2	1.93057	3.64752e-11	970.234	3698.59	15902
Tnfrsf26	1.92622	2.13393e-05	23.4252	89.0291	244237
Ticam2	1.92083	0.000944485	41.771	158.162	225471
EG635895	1.90745	2.41113e-09	50.2829	188.635	635895
Dnahc10	1.9073	8.89393e-06	33.5807	125.964	56087
F13b	1.8974	4.21025e-05	17.889	66.644	14060
Ido2	1.88896	2.83762e-07	43.2271	160.1	209176
Muc2	1.87228	6.56697e-13	42.7019	156.336	17831
Asb5	1.86772	0.00345748	41.3207	150.803	76294
Stat2	1.86645	5.59915e-11	2281.96	8320.83	20847
Cplx1	1.86606	1.02547e-06	40.2459	146.71	12889
Col8a2	1.86176	5.74952e-07	37.4812	136.225	329941
Far2	1.85352	1.69049e-05	23.3798	84.4904	330450
Oplah	1.84935	0	167.305	602.861	75475
4921530L18Rik	1.83513	3.25178e-06	54.2446	193.546	70957
4932415G12Rik	1.83263	1.97662e-10	362.327	1290.56	67723
Tgfb2	1.83227	0.00991427	24.1305	85.928	21808
Dus4l	1.81754	7.43188e-05	691.034	2435.76	71916
Tnnt2	1.8085	0	445.971	1562.14	21956
Myo1a	1.79701	5.21574e-05	44.0117	152.94	432516
Gm6408	1.79661	0.000268216	21.135	73.4236	623198
Rassf1	1.78687	2.38543e-11	1828.14	6308.28	56289
Npm2	1.7809	2.73817e-09	97.4819	334.988	328440
2610301F02Rik	1.76878	7.37098e-05	56.7958	193.541	545428
Gm3448	1.76206	0.000650634	98.5184	334.156	100041639
Gm6661	1.75254	1.52065e-05	37.0319	124.779	626280
Atrip	1.75029	0.00024346	353.934	1190.73	235610
Sez6l2	1.7445	2.26626e-07	298.953	1001.73	233878
BC023719	1.74082	0.00497105	685.238	2290.24	548632
Olfr18	1.73982	0.00615854	29.1047	97.2083	18315
Casc1	1.73685	0.0014213	32.4036	108.003	320662
Ly6g5b	1.73386	0.000588449	108.496	360.876	266614
L1cam	1.7316	0.000715826	25.4041	84.3662	16728
Car14	1.72474	0.00428871	30.4891	100.773	23831
Prg4	1.71741	6.23523e-11	29.4114	96.7177	96875
Ifi202b	1.71565	8.83329e-06	3272.36	10747.9	26388
Tnfrsf13c	1.70849	0.00646015	26.7065	87.2817	72049
Ifit2	1.70506	0.00496586	3798.82	12385.8	15958
A430078I02Rik	1.70475	7.55489e-05	28.9355	94.3219	320486
Prpf39	1.70133	1.79928e-05	595.823	1937.62	328110
A230028O05Rik	1.70029	0.00392261	45.0509	146.4	319487
Slc8a3	1.69982	2.43486e-05	29.7012	96.4876	110893
1810029B16Rik	1.69785	0.0001257	538.769	1747.86	66282
Gm2538	1.69725	0.0100982	75.3185	244.244	100039989
Gm2633	1.69597	0.00140763	18.0839	58.5909	100040155
Spink10	1.69588	0.00188563	27.3001	88.445	328971
Nufip1	1.69436	9.6126e-08	406.786	1316.5	27275
Etv4	1.6931	0.00166039	83.7602	270.839	18612
EG666747	1.68431	0.000285259	34.6248	111.279	666747
Elmo3	1.68273	2.1192e-05	77.4121	248.521	234683
LOC100040322	1.68267	0.00512119	43.66	140.158	100040322
1700094D03Rik	1.67907	1.77876e-09	247.644	793.01	73545
Cntd1	1.67809	7.34866e-06	38.6839	123.79	68107
Tdrd7	1.67602	9.97385e-10	1975.82	6313.63	100121
Adar	1.67409	0	2016.88	6436.21	56417
4833438C02Rik	1.67396	0.00196711	341.375	1089.3	107243
Atoh8	1.67041	4.44089e-16	191.66	610.063	71093
1700018L24Rik	1.66894	0.000106966	88.7868	282.324	75528
Synpo2l	1.66575	0.000281524	39.515	125.373	68760
Trmt61a	1.66567	6.48928e-05	1159.42	3678.36	328162
Iqcf1	1.66486	0.00113938	25.2317	80.0051	74267
Ascl2	1.65403	6.59475e-06	34.2975	107.938	17173
Gm13710	1.65142	6.74509e-05	182.33	572.778	672763
Amt	1.65018	6.52639e-06	115.627	362.922	434437
Jph2	1.64509	0.00157518	39.3732	123.146	59091
Gnrh1	1.64275	0.00305107	56.4471	176.262	14714
1700102P08Rik	1.6413	0.00404621	44.4629	138.701	112418
Gm3417	1.64057	0.00493998	145.734	454.384	100041586
Itga2b	1.6335	0.000412556	144.433	448.124	16399
Gm3915	1.62529	0.000128138	28.0709	86.5998	100042582
2610028A01Rik	1.61933	9.04525e-10	1232.97	3788.08	72400
Gm4221	1.61771	0.00418041	28.0682	86.1375	100043089
Nr1h3	1.61705	7.6004e-08	75.6368	232.013	22259
Gm7779	1.61176	0.008205	25.9149	79.2021	665769
Gpr160	1.60826	0.000495929	19.7386	60.1799	71862
Gm4778	1.60209	0.00295586	47.8159	145.161	212727
Zfp112	1.59776	1.79732e-07	127.494	385.891	57745
Vwa5b2	1.5977	0.000103366	52.885	160.062	328643
Rdh9	1.58767	0.000732719	157.255	472.651	103142
Tmem79	1.57628	1.43196e-10	157.847	470.7	71913
Atp2b3	1.57533	0.000592034	42.0041	125.174	320707
Ccdc130	1.57449	4.44089e-16	1159.51	3453.37	67736
Gm14378	1.57233	0.000479223	108.468	322.567	100039590
Itgam	1.56952	0.0026747	25.4723	75.6034	16409
1700029J07Rik	1.56146	1.21707e-05	254.621	751.519	69479
2510003D18Rik	1.55922	0.00386916	35.48	104.557	72317
1700109H08Rik	1.55901	0.010371	36.5624	107.732	77036
Npepl1	1.55638	0.000200447	41.071	120.796	228961
Fgf18	1.55181	0.00133848	185.84	544.857	14172
Hpx	1.55027	3.64764e-05	229.99	673.578	15458
Gm7732	1.54584	0.00306652	30.3837	88.7124	665654
Tnfrsf4	1.54572	0.000129263	53.3341	155.709	22163
Rdh16	1.54162	6.60938e-05	70.1672	204.272	19683
5730480H06Rik	1.5355	2.89689e-08	92.3402	267.683	70592
Gadd45b	1.53366	0.000375404	5697.68	16495.9	17873
Wdr66	1.52661	0.000954511	30.0826	86.6703	269701
Mb	1.51094	0.00203764	40.1613	114.458	17189
Sag	1.50831	5.41365e-05	24.8105	70.5802	20215
Mgam	1.50168	0.000267875	24.5901	69.6323	232714
Hist1h4i	1.49973	0.00231278	1101.77	3115.7	319158
Cct6b	1.48982	0.00100723	22.4917	63.1687	12467
Gm6495	1.4842	0.00525162	22.3834	62.6202	624341
Mttp	1.48239	9.18763e-11	169.111	472.518	17777
Tmc4	1.47993	0.000300451	63.2951	176.553	353499
Iqck	1.47909	0.0006951	195.626	545.35	434232
1700047K16Rik	1.47595	0.00502374	41.3638	115.06	73335
AA543186	1.46908	4.43371e-05	50.3539	139.403	100272219
Gm5819	1.4631	4.66554e-05	65.8646	181.589	545242
Susd2	1.46252	0.00177504	37.2947	102.78	71733
Fam71f2	1.46213	0.0100483	69.7656	192.214	245884
Card6	1.45719	3.02301e-09	56.4744	155.063	239319
Klf10	1.45717	4.44655e-10	6608.57	18145.1	21847
Mki67ip	1.45485	3.31546e-08	2956.97	8105.86	67949
Gpr182	1.45066	1.71179e-05	101.783	278.205	11536
Gm6606	1.44963	0.00196019	19.4769	53.1989	625597
Dlg4	1.44633	5.2347e-13	2175.32	5928.06	13385
Cyp2d40	1.44551	0.00460732	53.093	144.604	71754
Mitd1	1.44465	0.00225463	629.428	1713.29	69028
Acrbp	1.44193	5.40187e-07	146.914	399.143	54137
Slc7a7	1.4385	2.18634e-10	85.4933	231.72	20540
Upk1a	1.43802	5.2356e-05	480.783	1302.68	109637
Apom	1.43524	0.00409897	69.2156	187.178	55938
Adra2a	1.43126	0.00901151	64.7318	174.571	11551
Ufsp1	1.42864	5.79857e-05	778.016	2094.36	70240
Nsun3	1.42718	0	1129.4	3037.19	106338
Relb	1.42497	0.00106452	3419.59	9181.91	19698
Thumpd3	1.423	0.000317907	1771.17	4749.27	14911
Pgam2	1.42021	0.00573283	143.099	382.969	56012
Lix1	1.4153	0.0100609	17.9042	47.7533	66643
Arhgap4	1.41302	0.00119917	154.359	411.048	171207
Rnf31	1.41126	0	1969.13	5237.29	268749
Gm11546	1.41012	2.96847e-07	71.9418	191.192	544807
Ager	1.409	0.0103111	200.703	532.972	11596
Igdcc4	1.40808	0.00295209	39.7577	105.51	56741
Pim2	1.40026	1.51276e-07	541.477	1429.22	18715
BC003965	1.39821	0.00188126	277.867	732.384	214489
Zc3h3	1.39002	2.45692e-13	3073.51	8055.14	223642
2010001M09Rik	1.3878	0.00352902	30.1599	78.9222	69816
Rnf166	1.38569	1.52086e-08	3488.11	9114.33	68718
Gm4272	1.37449	0.00116178	20.1457	52.233	100043159
Cd44	1.37257	4.07406e-08	2234.59	5786.07	12505
Gm5852	1.3698	0.0107087	130.014	336.001	545550
Slc6a4	1.36837	0.0100281	17.4357	45.0153	15567
Znhit6	1.36413	6.28306e-05	1654.75	4259.69	229937
Atg10	1.36319	2.169e-09	122.166	314.277	66795
Plcd4	1.36279	0.00279243	53.8904	138.596	18802
Ccdc11	1.35723	0.000394434	28.8008	73.7858	74453
Prx	1.35585	4.66947e-07	417.623	1068.9	19153
Msh4	1.35535	0.00114198	26.6612	68.2152	55993
Cyr61	1.35326	0	18438.3	47107.7	16007
Daxx	1.34997	0.00769882	3465.47	8833.69	13163
Rad52	1.34915	8.91352e-05	788.557	2008.95	19365
Arhgap27	1.34583	1.12024e-06	87.7761	223.106	544817
Ddx24	1.34384	1.53672e-08	2712.89	6885.99	27225
Fam151b	1.34073	2.10766e-06	82.0651	207.855	73942
Denr	1.33872	8.04702e-06	3771.51	9539.13	68184
Gm7353	1.33832	2.4637e-12	2408.39	6089.76	664817
3010001F23Rik	1.33692	1.66533e-15	188.931	477.262	75693
9530062K07Rik	1.33087	0.00517643	26.9587	67.8159	78739
Dll4	1.32863	1.76232e-05	25.517	64.0895	54485
Crip2	1.32612	0.00567883	229.109	574.436	68337
Gm2880	1.32302	1.31052e-05	1797.43	4496.96	100040647
Ctsw	1.31679	0.0011546	171.211	426.507	13041
Gm8221	1.31254	0.000244574	267.023	663.229	666661
AA386476	1.31017	0.00034613	41.8496	103.775	546058
Amn1	1.30949	8.76338e-10	746.686	1850.69	232566
Gm6307	1.30782	3.05447e-06	18.1663	44.9738	622283
Neurl1a	1.30553	0.00194344	73.3577	181.321	18011
Asb6	1.30393	1.61594e-05	1908.17	4711.27	72323
Tcta	1.30254	3.09277e-09	744.061	1835.32	102791
Eif2b1	1.30245	6.85544e-07	2726.36	6724.51	209354
1700021A07Rik	1.29826	4.64933e-08	44.3702	109.121	76924
Hsd17b6	1.29639	0.00961437	14.454	35.5011	27400
Prl2c4	1.29061	3.24678e-07	2791.27	6828.33	26421
Parp10	1.28637	7.75635e-06	2432.59	5933.41	671535
Olfr1392	1.28598	0.00566313	35.5165	86.606	258462
Il18bp	1.28462	0.00266032	44.8696	109.31	16068
Apol9b	1.28307	0.00930729	1110.65	2702.83	71898
Ufm1	1.27647	9.11588e-07	970.491	2350.97	67890
AA415398	1.27142	0.000155166	123	296.921	433752
Ascc3	1.27001	2.79773e-07	1696.61	4091.6	77987
Rbp7	1.26621	0.00524428	28.2407	67.9268	63954
Tmem184a	1.25901	1.96378e-05	131.747	315.311	231832
Ndufaf4	1.25791	0.000410426	1493.6	3571.93	68493
Cxxc5	1.25269	9.38607e-08	370.302	882.373	67393
Tap2	1.25235	5.52839e-05	2051.31	4886.82	21355
Lrriq3	1.25063	1.56106e-06	25.4627	60.5871	74435
Gm2810	1.24932	2.68341e-13	1934.88	4599.79	100040502
Crip3	1.24708	0.000929706	41.6327	98.8197	114570
Gm595	1.23931	0.000370597	13.7222	32.3961	209005
Gm6030	1.2389	0.00415473	32.399	76.4675	547267
Cyp2d26	1.23753	0.00776727	48.5247	114.419	76279
Tmem146	1.23563	0.005307	65.0942	153.287	106757
Trit1	1.23529	3.14625e-08	973.074	2290.9	66966
Fgd5	1.23264	0.000602125	19.1026	44.8906	232237
Gps2	1.23114	2.77556e-15	1701.6	3994.56	56310
Zrsr2	1.2258	0.00456927	626.246	1464.7	22184
Crabp2	1.22491	5.55112e-16	429.987	1005.06	12904
Rbm20	1.22314	0.00610839	17.5987	41.085	73713
Sdcbp2	1.22241	0.00403654	86.0285	200.736	228765
Dfna5	1.21929	2.85624e-05	427.779	996.01	54722
Gm4497	1.21926	0.0105004	103.405	240.756	100043522
1700022C21Rik	1.21907	0.00109295	82.5884	192.264	76416
Gm9465	1.21769	0.00910496	27.3182	63.5352	669675
Ubr4	1.20652	5.38548e-06	2264.79	5226.7	69116
Olfr577	1.20508	0.0004622	20.4203	47.0789	259113
Fbxo36	1.20013	1.79221e-07	301.899	693.644	66153
Poli	1.19934	6.27665e-08	1130.17	2595.26	26447
Pdlim7	1.19919	1.39533e-09	2206.29	5065.88	67399
Nol9	1.19609	2.66302e-08	1354.14	3102.57	74035
Tmem223	1.19133	1.49046e-07	1231.1	2811.37	66836
Zc3h8	1.19087	7.01741e-05	262.933	600.252	57432
Slu7	1.18615	0.000208548	2478.03	5638.64	193116
Tas1r3	1.18593	0.00883161	114.005	259.372	83771
Chst2	1.17859	0.0104884	51.8186	117.294	54371
Tchp	1.17457	0.000767315	852.442	1924.18	77832
Ttc1	1.17442	9.6864e-05	3123.25	7049.24	66827
Dnttip2	1.17406	0.000391853	1785.61	4029.14	99480
Ptpn1	1.17294	2.87336e-05	3041.67	6858.07	19246
Pnpt1	1.17249	5.37315e-05	2303.73	5192.62	71701
Tekt2	1.17196	0.00539831	74.5169	167.9	24084
Pdrg1	1.17005	8.53349e-07	1683.29	3787.74	68559
Gm16427	1.16887	0.00804072	56.7291	127.548	100040885
H2-M3	1.16885	9.00354e-05	887.261	1994.85	14991
Gm13334	1.16476	0.00140936	42.2451	94.7118	100041448
Wdr78	1.16018	3.02152e-06	170.174	380.312	242584
0610010O12Rik	1.15818	0.000387335	69.7231	155.605	66060
Uros	1.15084	0.000528818	1171.39	2600.99	22276
Mapk8ip3	1.14766	5.11697e-09	2777.24	6153.1	30957
9030025P20Rik	1.14452	2.5011e-11	1787.68	3952.07	100041574
Ephx3	1.14441	0.00137049	94.1264	208.072	71932
Tlr13	1.14141	9.34889e-05	26.3829	58.1997	279572
Nfkbia	1.13835	0.00172117	8532.91	18783.5	18035
Shpk	1.13273	4.37392e-09	152.311	333.977	74637
Gpatch4	1.1327	1.68386e-05	2224.62	4877.91	66614
Zfp51	1.12942	0	1225.74	2681.56	22709
Ccl25	1.12386	0.000245904	335.641	731.458	20300
Kdm4d	1.12163	0.00652396	58.0007	126.205	244694
H2-T22	1.12022	0.000163853	3070.49	6674.63	15039
Rnf25	1.12011	0.000221905	1436.19	3121.76	57751
P4htm	1.11619	0.00342303	26.3773	57.179	74443
BC022960	1.11528	0.00027033	138.208	299.409	237246
Gsta1	1.11422	6.17284e-14	696.506	1507.78	14857
Sco1	1.10391	1.17962e-07	856.997	1842	52892
Ysk4	1.10205	0.00542753	46.4663	99.7441	22625
Zfp580	1.10082	0.00331512	629.748	1350.66	68992
Cyp4f13	1.09916	0.000197108	1470.64	3150.56	170716
Megf10	1.09881	7.5259e-07	215.327	461.185	70417
Tmem87a	1.09845	1.41654e-11	1641.39	3514.61	211499
Gm10526	1.09742	0.00759798	269.857	577.417	100040604
Lrrc34	1.09641	0.000426843	21.6602	46.3142	71827
E430028B21Rik	1.09312	8.44307e-06	361.461	771.125	211948
Zfp296	1.0918	0.00343032	216.872	462.243	63872
Mrps18b	1.09014	8.95668e-05	3216.89	6848.62	66973
4933413J09Rik	1.08675	0.00958641	25.3877	53.9222	71106
Lias	1.08494	0	2690.19	5706.67	79464
Guca1a	1.08304	0.00909008	102.136	216.375	14913
Lcp1	1.08178	1.07317e-07	286.242	605.873	18826
Gtpbp4	1.07944	5.04349e-11	3369.35	7120.2	69237
Gm2885	1.0736	0.00259198	20.1288	42.3646	100040654
Ube2g2	1.0715	6.46841e-06	4865.92	10226.3	22213
Neat1	1.07007	4.66988e-09	4908.83	10306.3	66961
Itgad	1.06261	0.00112322	31.6428	66.0927	381924
Mupcdh	1.06003	0.010117	40.997	85.4781	72040
Cyp4f41-ps	1.05778	0.000762865	98.1309	204.281	77875
Parp6	1.05719	0.00131601	190.276	395.943	67287
Ghrl	1.0555	2.01113e-06	68.8896	143.183	58991
Heatr7b1	1.05286	0.00584615	429.214	890.464	100040766
6720456H20Rik	1.05275	0.000227901	195.473	405.503	218989
Mrps30	1.05152	2.29382e-11	3136.24	6500.53	59054
Rrp12	1.04834	0.00153024	2499.99	5170.34	107094
Ddx50	1.0452	0.00205421	1446.4	2984.86	94213
Rpp38	1.04304	0.00187651	388.431	800.388	227522
9430008C03Rik	1.04081	0.00268157	1661.58	3418.51	68108
Gpatch1	1.04008	1.02358e-06	1213.71	2495.8	67471
Zfp691	1.03207	3.57503e-08	368.747	754.071	195522
Mrps31	1.03206	8.42657e-05	1290.99	2640	57312
Vta1	1.03104	1.63917e-11	1316	2689.24	66201
Grk1	1.02515	0.00427159	22.8869	46.5788	24013
Junb	1.02487	1.34051e-10	13917.9	28319.9	16477
Jun	1.02475	0.000828069	2417.62	4918.92	16476
Mare	1.02222	0.0108555	1051.34	2135.32	17168
Rbks	1.02146	9.68423e-05	150.737	305.993	71336
D430042O09Rik	1.02062	0.00567578	889.428	1804.46	233865
Pigf	1.01661	0.00540182	1504.03	3042.89	18701
Letm2	1.01229	1.65318e-05	108.842	219.546	270035
Prkrip1	1.01167	2.77581e-05	2095.06	4224.16	66801
E230014E18Rik	1.01084	0.00607877	166.311	335.13	442848
Gm5617	1.01043	0.000449336	332.83	670.492	434402
Zfp259	1.00928	6.11588e-05	5391.07	10851.7	22687
Dkk2	1.00783	1.59954e-05	14.6544	29.4683	56811
Asxl2	1.00582	0.000196076	1326.76	2664.24	75302
Zcchc7	1.00472	1.35513e-06	1091.99	2191.13	319885
Ifitm1	1.00371	0.000168166	38.8471	77.894	68713
Mtpap	1.0026	0.00398264	827.43	1657.85	67440
Rbm18	0.999854	1.37664e-05	2856.59	5712.61	67889
Zfp593	0.999416	0.000323446	1133.88	2266.85	68040
Cbll1	0.99779	7.40963e-11	2180.6	4354.52	104836
BC003331	0.995554	4.51131e-07	1800.51	3589.94	226499
Prl2c2	0.992848	0.0025111	2471.52	4918.59	18811
Ccdc84	0.988936	0.000860772	288.119	571.835	382073
St3gal6	0.987491	0.0086072	154.951	307.226	54613
Id3	0.978563	0.00767533	1042.21	2053.68	15903
Xab2	0.975029	3.12891e-08	6011.69	11817.1	67439
Zbtb6	0.97338	0.0090267	695.614	1365.79	241322
Znhit2	0.973112	0.00536999	6618.57	12992.7	29805
Pdlim5	0.972784	0.010321	2063.3	4049.48	56376
Srp68	0.972034	0.00132512	5199.68	10199.7	217337
Uchl5	0.970155	0.000588647	2530.16	4956.7	56207
Gata5	0.969262	0.00151126	39.1458	76.6411	14464
Trafd1	0.965482	0.000142473	3767.09	7356.06	231712
Thoc5	0.963674	0.00206887	3017.34	5884.63	107829
Egf	0.963531	0.000156806	105.978	206.665	13645
Dhx40	0.962028	0.000495	3864.8	7528.81	67487
2310014H01Rik	0.961643	0.000102413	4229.9	8237.84	76448
BC023882	0.96113	8.2684e-06	1137.01	2213.56	231123
Traf2	0.961051	0.000150846	3098.8	6032.53	22030
Gnl2	0.960143	0.00156658	3591.29	6986.86	230737
6430526N21Rik	0.958722	0.00130051	601.849	1169.75	319748
Mfsd2b	0.957938	0.00678976	63.0638	122.503	432628
Coq5	0.955174	1.90147e-05	2507.37	4861.32	52064
H2-T9	0.955054	5.37768e-05	3252.11	6304.71	15051
Ccnt2	0.95095	0.0017002	572.976	1107.64	72949
Pramef17	0.948689	0.00409739	23.5272	45.4103	626943
Clk4	0.944943	1.30392e-07	1527.01	2939.67	12750
Snw1	0.942904	0.00539973	2192.44	4214.74	66354
Fbxl12	0.941469	4.35569e-08	1239.86	2381.14	30843
C920016K16Rik	0.941291	2.81228e-05	445.928	856.291	240067
Mrps18a	0.939271	4.37453e-07	3669.12	7035.76	68565
Sf3a2	0.93607	6.95338e-06	12716.2	24330	20222
Napb	0.93511	1.87932e-09	289.797	554.102	17957
Gm6712	0.934377	0.000137918	418.69	800.143	626854
Dbndd2	0.933652	0.00318022	514.029	981.849	52840
Aldh1a3	0.929523	0.00177796	20.8301	39.674	56847
1700001L05Rik	0.927187	0.00150708	44.1224	83.9016	69291
Nr1d1	0.923997	0.000223481	4312.64	8182.66	217166
LOC100038746	0.922339	0.000312048	388.076	735.476	100038746
Prkca	0.922074	6.95952e-08	1422.41	2695.24	18750
Trappc5	0.921988	3.24358e-08	4290.78	8129.85	66682
Nub1	0.920724	1.90339e-09	5499.63	10411.2	53312
Pex6	0.920357	0.00212815	3844.65	7276.32	224824
Ogfr	0.920281	1.02396e-10	6848.17	12960	72075
Lactb	0.919563	9.86851e-05	1121.78	2121.9	80907
Mmachc	0.918034	0.000955258	1875.78	3544.35	67096
Brcc3	0.916751	0.0070966	611.664	1154.73	210766
Trmu	0.916582	0.000280882	872.353	1646.69	72026
Arhgef9	0.915314	0.00412643	100.106	188.797	236915
Prpf40b	0.91022	0.00241624	532.473	1000.69	54614
Trmt6	0.907857	0.000709696	1908.82	3581.44	66926
Phlda1	0.906424	0.00814991	10594	19857.3	21664
Pfdn2	0.906344	7.77155e-06	4398.4	8243.87	18637
Katnal1	0.904536	4.02856e-07	939.315	1758.34	231912
Garnl3	0.90199	0.0061998	118.428	221.3	99326
Nme5	0.901394	3.48838e-05	30.142	56.3013	75533
Tjap1	0.900398	4.24105e-13	4067.17	7591.7	74094
Tmem161b	0.896155	1.51967e-06	970.736	1806.64	72745
Mmp12	0.894633	0.00196871	20.6886	38.4629	17381
Stambp	0.893988	0.000757738	4446.1	8262.22	70527
Ift88	0.893985	0.00302608	467.996	869.678	21821
Aptx	0.893655	4.2234e-07	325.284	604.337	66408
Gm10639	0.889641	0.00130439	139.395	258.26	100042314
Leng1	0.887265	3.568e-06	1579.57	2921.68	69757
Bola3	0.886461	1.34649e-05	2506.41	4633.45	78653
Riok2	0.883371	1.22099e-05	2567.97	4737.07	67045
Upf2	0.881158	0.000122961	1659.3	3056.19	326622
Etf1	0.880133	0.00468094	5008.59	9218.54	225363
Fn1	0.879285	0.000346998	3884.21	7144.87	14268
4632411B12Rik	0.879285	0.000707463	3564.96	6557.61	226976
Nat14	0.878985	0.00627594	246.004	452.421	269854
Grin3b	0.877981	0.00928394	322.518	592.724	170483
Ccdc90b	0.87666	1.82871e-07	1990.35	3654.51	66365
Rg9mtd3	0.875818	2.46146e-06	458.349	841.093	69934
C130073F10Rik	0.874443	0.0104803	18.5753	34.0541	242574
Orc4l	0.874121	5.65297e-05	487.257	893.089	26428
3230401D17Rik	0.872353	0.00016525	2575.05	4714.01	66680
Xkr6	0.871731	0.00197765	66.6872	122.028	219149
Jmjd4	0.87164	5.90665e-06	334.032	611.193	194952
Cdk10	0.87034	8.9067e-06	4918.72	8991.88	234854
Wdr74	0.870326	1.58986e-05	8728.33	15956	107071
Ercc2	0.869043	0.00903172	985.822	1800.56	13871
Senp5	0.868664	1.2804e-05	1493.54	2727.16	320213
4930455C21Rik	0.864351	0.000100422	774.773	1410.49	76916
Creld2	0.861192	0.00411045	5955.77	10818.9	76737
Hoxb6	0.859654	0.0053664	485.57	881.118	15414
Xrn1	0.859634	0.000255543	515.935	936.203	24127
Tsr2	0.855832	3.00135e-05	1395.7	2525.95	69499
Hoxc8	0.855714	6.27903e-07	1176.17	2128.46	15426
Nudt13	0.852627	0.00127419	135.942	245.481	67725
Mutyh	0.851742	7.44922e-06	343.773	620.4	70603
Brap	0.849476	1.97807e-09	1210.68	2181.46	72399
Polr3c	0.849395	4.90723e-08	2329.44	4197.06	74414
Uck1	0.846497	2.25814e-06	6964.62	12523.3	22245
Slc25a22	0.844227	0.00823299	1751.72	3144.87	68267
Blzf1	0.843489	2.29374e-06	739.522	1326.99	66352
Dpm1	0.841558	0.000710292	385.737	691.236	13480
Avil	0.841488	0.00329436	779.216	1396.28	11567
Atf7	0.83943	2.50914e-10	4379.22	7835.92	223922
Dus3l	0.838798	4.59647e-09	2749.7	4918	224907
Mamdc2	0.837894	0.000289716	522.084	933.193	71738
Cog4	0.836559	1.07858e-06	4072.87	7273.28	102339
Zfp513	0.836342	0.0022802	1565.42	2795.08	101023
Polk	0.836306	6.50561e-11	886.502	1582.82	27015
Odf2	0.834976	0.00462069	1319.83	2354.34	18286
Idh3b	0.833895	0.0060729	2201.9	3924.86	170718
Nmnat2	0.833483	1.45286e-05	1009.49	1798.9	226518
Gm4540	0.833066	0.000768788	1720.66	3065.29	100043594
Arfrp1	0.832494	0.00207073	1659.46	2955.1	76688
S1pr1	0.831468	9.37335e-05	264.846	471.292	13609
Tead1	0.826939	0.000575072	3869.85	6864.8	21676
Gm7094	0.826791	0.000989838	154.673	274.35	632802
Surf1	0.826596	1.04909e-07	1303.89	2312.44	20930
Rps19bp1	0.826593	0.00258256	1367.29	2424.88	66538
Kcnk13	0.825995	0.00395547	20.8493	36.9608	217826
Tcerg1	0.825097	0.00148151	2196.19	3890.89	56070
Nktr	0.824409	8.14939e-05	1037.78	1837.7	18087
Rbm28	0.823907	9.83712e-05	1658.59	2936.02	68272
Ptcd3	0.821902	0.0054723	3068.84	5424.89	69956
Cdc27	0.819969	8.67587e-06	3197.85	5645.38	217232
Eif3e	0.818852	0.000106718	4630.16	8167.61	16341
Gm4672	0.818573	0.000184824	1135.11	2001.94	100043822
Zfp426	0.818341	1.87725e-06	939.049	1655.9	235028
Rsl1d1	0.814993	0.00215102	10543.3	18548.7	66409
Mrm1	0.81412	0.000236461	1029.01	1809.22	217038
Cirh1a	0.813629	9.85079e-05	11949.6	21002.8	21771
Glmn	0.813165	0.00444293	694.008	1219.41	170823
Dync2h1	0.809072	0.000130191	256.732	449.817	110350
Ggnbp2	0.808994	6.62902e-08	4546.58	7965.55	217039
Manbal	0.808467	5.82115e-06	2835.48	4965.92	69161
E4f1	0.808089	2.72663e-08	1517.7	2657.33	13560
2610305D13Rik	0.805512	0.00500017	835.349	1460	112422
Wdr43	0.805007	0.00943379	5154.19	9005.17	72515
Thap3	0.804086	0.000126387	940.714	1642.52	69876
Nsun6	0.803362	0.000198298	283.168	494.174	74455
Chchd5	0.802866	6.99441e-15	2863.1	4994.85	66170
Eif2b3	0.801353	0.00166837	2397.13	4177.55	108067
Ccdc25	0.800428	0.00102163	902.701	1572.16	67179
Dalrd3	0.799022	0.000120293	2035.27	3541.22	67789
Tceb3	0.798446	2.46273e-06	4234.05	7363.97	27224
Psmg1	0.795493	3.36002e-05	4369.91	7584.73	56088
Exosc10	0.793318	0.000337603	3958.39	6860.11	50912
Spata7	0.792484	4.1353e-05	406.282	703.702	104871
Lpp	0.791935	1.30125e-07	1838.45	3183.09	210126
1700086O06Rik	0.790902	0.00940965	430.687	745.156	73516
Kat5	0.790795	1.12213e-10	1474.44	2550.82	81601
Zranb2	0.787288	1.18614e-07	2198.21	3793.73	53861
Bin3	0.782355	0.00504039	4188.69	7204.28	57784
1810014B01Rik	0.781692	0.000903089	253.949	436.575	66263
Diap2	0.781455	0.00177938	1032.52	1774.75	54004
Banp	0.779307	9.03306e-05	1186.92	2037.13	53325
Gss	0.777403	0.00104701	966.333	1656.34	14854
Armc9	0.776274	1.38734e-05	453.258	776.296	78795
Pdcd2	0.77516	0.00138649	2949.83	5048.27	18567
Atg16l1	0.773049	0.00377966	535.863	915.725	77040
Wnk4	0.772774	2.91514e-05	679.247	1160.53	69847
2610101N10Rik	0.772678	0.00146197	1774.46	3031.56	67958
Zfp672	0.770002	5.9952e-15	1230.78	2098.82	319475
Tsg101	0.768049	0.000616404	5223.86	8896.05	22088
Psmd4	0.76605	5.09899e-09	4409.07	7498.1	19185
Ndor1	0.76572	6.02268e-08	1336.04	2271.57	78797
Nsun2	0.763459	4.24977e-07	8935.37	15168.3	28114
F5	0.763071	0.00108273	373.289	633.509	14067
Ppp6c	0.760327	0.00598578	2294.26	3886.2	67857
Gtf2h2	0.759547	1.68518e-06	1085.82	1838.26	23894
Ddah1	0.758916	0.00798427	2148.87	3636.35	69219
Terf2	0.758754	0.000115413	1457.92	2466.84	21750
Taf9	0.756959	4.54631e-09	5751.45	9719.52	108143
H2-T10	0.756321	0.00135202	3688.97	6231.32	15024
Zscan22	0.754313	0.000104819	1426.59	2406.42	232878
Nol12	0.754014	7.30494e-05	1868.9	3151.86	97961
Pfas	0.753562	0.00442384	529.386	892.518	237823
Golga5	0.753502	0.000138753	2847.37	4800.32	27277
Ddx18	0.751689	0.00174138	6002.57	10106.9	66942
Atg7	0.751428	0.000407837	2635.44	4436.65	74244
Zfp53	0.751303	0.000788226	830.849	1398.58	24132
Wdr70	0.750767	0.0107274	1331.01	2239.68	545085
Trim23	0.748683	0.000599097	1009.23	1695.76	81003
Gga3	0.748171	0.00215059	1071.49	1799.75	260302
Hoxb4	0.747116	0.000246888	318.614	534.773	15412
Nucb2	0.74529	0.00163925	1776	2977.12	53322
Ddx59	0.741811	0.00636958	992.517	1659.76	67997
Kif2a	0.74151	0.00621794	1445.5	2416.77	16563
Zfp507	0.741476	1.05387e-05	1210.03	2023.03	668501
Gprc5a	0.74113	4.8412e-09	3556.49	5944.61	232431
Ears2	0.739827	0.00155494	1757.57	2935.1	67417
Ccdc112	0.739602	0.000155125	747.178	1247.57	240261
Ipp	0.736776	0.000783711	1433.28	2388.49	16351
Ngdn	0.736311	0.00113065	3101.93	5167.54	68966
Rpp30	0.735907	0.000290485	3620.13	6029.12	54364
Smn1	0.728005	0.00953523	2939.22	4868.38	20595
Tomm40	0.72509	0.000361112	11317.4	18707.7	53333
Btbd2	0.724381	1.1464e-08	5291.17	8742.03	208198
Mrpl47	0.723826	0.00463792	1734.04	2863.87	74600
Mocs2	0.723575	0.000181016	3358.67	5546.06	17434
Zfp277	0.723213	6.53605e-05	1779.31	2937.39	246196
Pdcl3	0.723101	0.00552382	3025.44	4994.18	68833
Atg12	0.721662	5.1152e-06	3951.27	6515.96	67526
Brpf1	0.72117	0.00358194	1830.97	3018.39	78783
Ppig	0.717921	4.05348e-06	3783.99	6223.94	228005
Nfkb2	0.715716	0.00139778	6779.03	11133.2	18034
Shq1	0.714917	0.000932511	1881.6	3088.43	72171
Tstd2	0.711331	0.0015925	753.426	1233.59	272027
Erp44	0.707445	0.000827385	3614.19	5901.64	76299
Dis3l2	0.706043	0.00523416	413.259	674.158	208718
Trappc6a	0.703855	0.000103571	1007.28	1640.7	67091
Dtwd1	0.702024	0.00208807	774.744	1260.34	69185
Srrd	0.70187	0.00210437	595.319	968.353	70118
Sec63	0.699106	0.000253196	2211.13	3589.76	140740
Gm8172	0.69781	0.00606584	1172.01	1901.05	666577
Smarce1	0.697736	0.00102383	1745.67	2831.4	57376
Alkbh8	0.696936	0.00220352	694.32	1125.53	67667
Sh3bp5	0.695482	0.000738559	762.07	1234.12	24056
Sf3b4	0.69387	3.21827e-06	7815.67	12642.8	107701
BC031781	0.692781	0.00230453	1090.97	1763.45	208768
Ufd1l	0.690535	0.00453188	4522.23	7298.34	22230
Bloc1s2	0.689781	0.000172012	4697.28	7576.9	73689
Aifm2	0.686027	0.00801556	1081.08	1739.29	71361
Ankhd1	0.685855	0.00111812	3401.39	5471.66	108857
Pold2	0.685106	0.00310349	11533.1	18543.1	18972
Foxj3	0.683014	0.00295377	323.866	519.964	230700
Clk3	0.681867	0.00550797	3626.94	5818.39	102414
Dazap1	0.680654	1.72992e-05	5479.97	8783.66	70248
Dpcd	0.68042	0.00262707	822.272	1317.78	226162
Cflar	0.679415	0.00158246	1130.63	1810.69	12633
LOC100233175	0.677969	0.000184041	1055.45	1688.59	100233175
Tdp1	0.677494	0.00466505	829.782	1327.12	104884
Rabep1	0.676863	0.00312323	1735.92	2775.15	54189
Chmp6	0.675595	2.49438e-05	2494.42	3984.22	208092
Gtpbp5	0.675324	0.00133378	1550.26	2475.7	52856
Tyw1	0.675103	0.00570253	3033.81	4844.11	100929
Taok3	0.674041	0.00090418	1530.53	2442.02	330177
Zfp330	0.671732	1.59324e-06	6014.86	9581.57	30932
Cirbp	0.667802	2.93219e-06	7364.86	11700.2	12696
Pcid2	0.667765	0.00764478	2680.88	4258.87	234069
St7l	0.66759	8.04408e-06	843.614	1340.01	229681
Nus1	0.667389	1.48985e-05	3257.53	5173.6	52014
9130011J15Rik	0.665855	2.567e-05	1998.11	3170.02	66818
Haus7	0.665308	0.00452561	2040.1	3235.41	73738
Ktn1	0.662597	0.000119458	1625.33	2572.78	16709
Arl3	0.661863	1.45786e-05	4083.75	6461.01	56350
Gstz1	0.65927	0.000209416	961.096	1517.84	14874
Narfl	0.659184	0.000327184	3117.52	4923.15	67563
Eral1	0.658602	0.00295562	3056.4	4824.68	57837
Lgals8	0.658589	0.0099955	2816.07	4445.27	56048
Cops2	0.65458	0.000180918	7361.09	11587.5	12848
Pole3	0.654507	0.00927848	1984.82	3124.26	59001
Wdr51a	0.649277	4.20131e-05	990.827	1554	70235
Samd4	0.646629	0.00344649	1206.1	1888.16	74480
Tdrd3	0.646483	0.000133436	1275.22	1996.17	219249
Acin1	0.645925	0.000654774	5006.22	7833.44	56215
A330021E22Rik	0.645723	0.00462772	143.079	223.851	207686
Dph2	0.64412	0.00134167	1691.18	2642.95	67728
Cpsf3l	0.640622	0.000111704	2741.89	4274.61	71957
Tnks	0.640361	0.000621961	4679.1	7293.4	21951
6330577E15Rik	0.63941	0.00971969	11854.7	18466	67788
Tmem214	0.638535	0.00118857	5894.78	9176.69	68796
Rela	0.638525	4.54737e-05	9552.47	14870.7	19697
Tgfb1i1	0.637911	4.85376e-05	4051.25	6304.04	21804
Nadsyn1	0.637599	0.000901733	1282.91	1995.87	78914
Timm17a	0.637513	0.00776094	2691.6	4187.17	21854
Lonp2	0.63652	0.00124909	1666.02	2589.95	66887
Abcf1	0.636364	0.00413861	6684.94	10391.1	224742
Gpr107	0.635728	4.03242e-05	2320.05	3604.72	277463
Mfsd3	0.635473	0.00211331	579.029	899.491	69572
Gtf3c4	0.63446	0.00199852	1637.09	2541.35	269252
Nubp2	0.634346	0.00263733	14740	22880	26426
Stoml1	0.633504	0.00596656	1735.72	2692.67	69106
Spp1	0.633415	3.99302e-06	17459	27083	20750
Rnf215	0.632411	0.000556432	662.72	1027.32	71673
5830418K08Rik	0.632099	0.00413415	636.075	985.801	319675
Eif3g	0.631773	0.0103151	6553.73	10154.8	53356
Ndufa10	0.63063	0.00425336	10037.1	15539.8	67273
C330023M02Rik	0.628165	0.00116103	1936.48	2993.02	231713
Zfp553	0.627036	8.21495e-05	1572.16	2428.02	233887
Ezr	0.62647	3.8217e-05	1631.06	2518	22350
Senp8	0.625876	0.000366299	721.392	1113.21	71599
Ssrp1	0.625819	0.00461299	8654.43	13354.5	20833
Arih1	0.623908	0.000963504	6693.3	10314.7	23806
Ttc37	0.621579	0.000827533	1540.59	2370.28	218343
Rasa4	0.619938	0.00032322	4154.04	6383.96	54153
Pex12	0.616613	0.000430218	777.287	1191.79	103737
Wdr51b	0.616526	0.00102929	650.256	996.958	382406
Nfu1	0.611661	0.00459155	6292.26	9614.68	56748
D10Wsu52e	0.611519	0.00931926	19643.5	30012.7	28088
Polr2c	0.610385	0.00141704	10712.6	16354.6	20021
2610301B20Rik	0.607852	0.00841512	295.788	450.777	67157
Zfp768	0.605032	0.00772569	1561.86	2375.61	233890
Xrn2	0.604284	0.00106935	6140.81	9335.4	24128
Gtf2a2	0.603664	0.00378068	926.737	1408.24	235459
Srr	0.603078	2.87182e-08	1841.33	2796.9	27364
Klhl26	0.602583	1.86782e-11	3819.14	5799.1	234378
Smg7	0.602341	0.000931765	4162.95	6320.09	226517
Eme2	0.601262	7.00052e-05	871.019	1321.37	193838
Atpaf2	0.598945	0.00194669	3463.68	5246.12	246782
Dvl3	0.598895	4.07048e-05	4501.6	6817.93	13544
Otud5	0.596549	0.00444865	2606.16	3940.76	54644
4930404N11Rik	0.59625	0.00385075	610.184	922.466	432479
Tsga14	0.595999	9.03829e-05	836.512	1264.4	83922
Krt8	0.595367	0.00950267	403.345	609.396	16691
U2af1	0.594759	0.00693804	8154.55	12315.2	108121
Opa1	0.594046	0.0105566	1593.01	2404.61	74143
Mrpl10	0.593524	0.00265719	10820.6	16327.6	107732
Slc25a28	0.592356	0.00290926	2976.11	4487.1	246696
Arf4	0.588283	0.0004792	8326.6	12518.7	11843
Srrm2	0.587597	0.00405451	12350.9	18560.2	75956
C730048C13Rik	0.586143	0.00935321	23.9724	35.988	319800
Cherp	0.586024	0.00879647	7327.8	10999.8	27967
Bsdc1	0.585564	0.000583116	1514.85	2273.22	100383
Mtvr2	0.582526	8.64332e-05	3367.24	5042.33	17826
Nrbp2	0.582505	0.00718657	907.394	1358.78	223649
Hspg2	0.582286	6.6121e-06	9006.7	13485	15530
Fert2	0.580806	0.00514721	1345.42	2012.32	14158
Ascc1	0.580289	0.000243541	517.888	774.319	69090
Ociad1	0.579997	0.00127643	5192.93	7762.64	68095
Gpbp1	0.578078	0.000219346	3251.67	4854.29	73274
Wiz	0.577009	0.00855459	3910.84	5834.01	22404
Copz1	0.5693	5.73164e-06	10949.1	16246.3	56447
Mbip	0.56892	0.00390377	1274.62	1890.79	217588
Clec16a	0.568709	5.59623e-05	625.183	927.269	74374
Zcchc10	0.568094	0.00959747	1044.89	1549.12	67966
1810007M14Rik	0.567207	0.00437429	508.343	753.187	67367
Mecp2	0.562693	0.00183532	2450.68	3619.71	17257
Zfp346	0.562627	5.82255e-05	1601.14	2364.82	26919
Tmem167b	0.562488	5.61841e-05	882.48	1303.26	67495
Cobll1	0.561761	0.00517504	873.96	1290.03	319876
Apbb3	0.561482	0.00304643	954.164	1408.14	225372
Slc25a20	0.561046	0.000614363	1106.77	1632.87	57279
Cstf3	0.558999	0.0100915	3289.06	4845.6	228410
Srrm1	0.558728	0.0026857	5655.84	8330.88	51796
Zcrb1	0.55801	0.00525605	411.402	605.68	67197
Zfp623	0.557883	0.000580515	1946.15	2864.94	78834
Nr2c1	0.557019	0.00995714	2543.7	3742.36	22025
Phospho2	0.556949	0.00206288	1238.29	1821.72	73373
Dctn5	0.554606	0.00416811	7298.59	10719.9	59288
Hyou1	0.550804	0.00168064	8919.85	13066.7	12282
Usp8	0.549805	0.00671657	2238.87	3277.45	84092
Keap1	0.546693	1.14386e-05	2582.26	3771.99	50868
Cetn4	0.545946	0.00130492	190.867	278.661	207175
Stap1	0.543317	0.00384239	17.2734	25.1728	56792
Dnm2	0.5433	0.000913673	8125.82	11841.8	13430
Herpud1	0.542687	0.0011399	16756.4	24408.8	64209
Mrps2	0.539197	0.00809906	6954.62	10106.2	118451
Orc3l	0.538319	0.000788228	1423.64	2067.52	50793
Hmga1	0.535794	0.00339593	13378.3	19395.1	15361
Arrb2	0.534919	0.00239276	3871.54	5609.32	216869
Orc6l	0.534682	0.00629363	3453.09	5002.23	56452
Taf1b	0.533708	0.00111243	1128.67	1633.92	21340
Adrm1	0.533566	0.000928465	8758.88	12678.5	56436
Dennd1a	0.528695	1.1544e-05	2656.05	3831.68	227801
Ehd4	0.527405	0.00719155	2132.09	3073.06	98878
Zfp451	0.525948	0.00811154	1469.5	2115.9	98403
Tmem181b	0.525402	0.00986752	940.808	1354.14	547127
Exog	0.524435	0.00230879	547.996	788.221	208194
Rrp8	0.521862	0.0030452	6764.87	9713.06	101867
Lnp	0.521551	0.00498608	1367.43	1962.94	69605
Ubox5	0.520562	0.00280475	1755.11	2517.74	140629
Phf5a	0.517804	0.000322314	9229.98	13215.2	68479
Zcchc9	0.512943	0.00597953	1630.13	2326.12	69085
Rnf123	0.511961	9.72112e-07	1921.41	2739.9	84585
Zfp263	0.511517	5.3572e-05	916.757	1306.88	74120
Nfat5	0.511391	0.00889319	4714.29	6719.87	54446
Grwd1	0.510557	0.000821902	10608.4	15112.7	101612
Atp6v0a2	0.505674	0.00793827	2015.21	2861.16	21871
Vps72	0.49901	0.000120082	3952	5585.14	21427
Plod3	0.497212	0.000320195	10643.3	15022.9	26433
Becn1	0.49318	0.00277335	6145.24	8649.7	56208
2700078K21Rik	0.493024	0.00536152	1488.47	2094.85	101513
Dnajb2	0.492898	0.00292349	1719.95	2420.43	56812
Dda1	0.490358	0.00014601	10343.8	14530.9	66498
Ticam1	0.490286	0.00170253	2000.86	2810.66	106759
Shisa5	0.488174	0.000150911	9931.64	13930.8	66940
Kcmf1	0.487459	0.0107727	15688.1	21994.4	74287
Ptgr2	0.48425	0.00470151	1097.92	1535.84	77219
Prpf31	0.483187	0.00743012	5387.4	7530.66	68988
Nop2	0.477676	0.0103377	10867.6	15133.1	110109
Tcf12	0.473388	0.000291542	5666.4	7867.04	21406
Nrcam	0.470758	0.00276129	19.5196	27.051	319504
Aasdhppt	0.469628	0.000243185	979.516	1356.39	67618
Nap1l4	0.46582	0.00100453	6998.03	9664.99	17955
Zfand1	0.463634	0.00974176	897.571	1237.76	66361
Nars	0.460734	0.000446753	23284	32044.4	70223
2410001C21Rik	0.451796	0.00449662	5690.92	7783.71	66404
Nup205	0.450905	0.00156241	3572.65	4883.45	70699
Sfrs11	0.437612	0.00326942	3810.72	5161.1	69207
Pls3	0.422857	0.00510156	13103.4	17566.2	102866
Eif5	0.417805	0.00599212	7913.08	10571	217869
Cbfa2t2	0.416851	0.00185287	2193.47	2928.31	12396
Usp48	0.416399	0.000411209	1420.26	1895.47	170707
Asna1	0.399954	0.00380942	13464.9	17766.5	56495
0610010K06Rik	0.394562	0.000683425	3596.02	4727.12	71678
Gorasp2	0.374393	0.00138572	6803.81	8819.74	70231
Pbrm1	0.354291	0.00563114	1469.6	1878.67	66923
Tcf25	0.346791	0.00267624	11114.9	14135.1	66855
H3f3b	0.307926	0.00826633	27059.2	33497.3	15081
Rbm9	0.261967	0.00687581	9966.11	11950.5	93686
Eef1a1	-0.143767	0.00129745	46498.2	42088	13627
Gapdh	-0.144252	0.00530308	43638.7	39486.4	14433
Ubc	-0.293929	0.000229701	25407.9	20724.6	22190
Zfand6	-0.304096	0.00534993	6385.19	5171.69	65098
Ubap2l	-0.349522	0.00594716	5468.69	4292.07	74383
Hmgn2	-0.351987	0.0017469	18098.5	14180.3	15331
Uhrf1	-0.358445	0.0108492	10380.7	8096.96	18140
Mid1	-0.369055	0.00993944	1991.54	1542.03	17318
Rbm3	-0.369381	0.00444259	17468.6	13522.7	19652
Psmb5	-0.37704	0.00598836	16507.3	12710.8	19173
Tfdp2	-0.379161	0.00271699	1006.48	773.87	211586
Evl	-0.383099	6.22733e-05	6677.4	5120.15	14026
Cpt1a	-0.384714	5.63522e-05	8156.23	6247.11	12894
Sesn3	-0.388184	0.0104991	2413.08	1843.81	75747
Rps2	-0.393306	0.000269554	23122.3	17605	16898
Mllt4	-0.394587	0.000550253	3637.05	2766.73	17356
Zfp637	-0.397161	0.001578	3412.29	2591.13	232337
D19Wsu162e	-0.397575	1.71973e-08	9937.3	7543.74	226178
Col4a5	-0.39842	0.00533752	4144.99	3144.76	12830
Midn	-0.401662	0.000426683	15635.5	11835.8	59090
Tuba1c	-0.41144	3.69569e-06	30846.2	23192.4	22146
Ugp2	-0.41363	0.0101852	4628.2	3474.54	216558
1110007A13Rik	-0.414247	0.00333791	2931.51	2199.84	210711
Prkacb	-0.415086	0.000716836	2603.24	1952.36	18749
Gnb2l1	-0.421053	0.00132739	47445.1	35435.8	14694
Snx14	-0.424289	0.00582319	2517.57	1876.11	244962
Rnase4	-0.431082	0.0078727	1111.14	824.136	58809
Ywhaz	-0.437155	0.00153126	25567.9	18884.2	22631
Ctbp2	-0.443744	0.000314536	11396	8378.64	13017
Nfya	-0.445096	0.00176445	5095.92	3743.13	18044
Ppp2cb	-0.448259	0.00140657	4677.91	3428.57	19053
Acadm	-0.449639	0.00309173	3615.69	2647.5	11364
Hs2st1	-0.449906	0.000586507	1212.01	887.301	23908
Med24	-0.450482	0.00352445	4745.25	3472.56	23989
Cav1	-0.451533	0.00230766	11927.1	8721.89	12389
Gm5620	-0.456645	0.000553172	31798.1	23170.6	434428
Wipf1	-0.461603	0.00850063	1026.5	745.422	215280
Tmem41b	-0.462198	0.009695	2544.14	1846.74	233724
Csnk2a1	-0.463353	0.00320558	3476.66	2521.62	12995
Zfp746	-0.467822	0.000255588	3680.8	2661.42	69228
Wdr81	-0.469817	0.000619352	1876.62	1355.03	192652
Ttc28	-0.471679	0.00466595	929.467	670.261	209683
Mast3	-0.471765	0.00118918	2412.74	1739.78	546071
1110018J18Rik	-0.472295	0.00464985	1542.28	1111.71	66129
Gm3539	-0.472523	0.00519683	1792.69	1291.99	100041841
Gatsl2	-0.4751	0.00297664	458.44	329.809	80909
2410127L17Rik	-0.476123	0.00935665	2076.24	1492.62	67383
Galk2	-0.476285	0.00851811	5446.04	3914.76	69976
Hmgb1	-0.477298	7.83911e-08	10054.3	7222.23	15289
Mcm5	-0.477981	0.00170764	11106.6	7974.33	17218
Sod1	-0.479544	0.00594312	27500.7	19723.6	20655
Pppde1	-0.479973	0.0108571	3511.62	2517.8	78825
Klhdc2	-0.480266	0.000620024	2649.3	1899.14	69554
Ephx1	-0.483077	1.22175e-09	29170.9	20870.3	13849
Def8	-0.484363	0.00520229	2361.47	1688.01	23854
Camta2	-0.485527	0.000110502	1380.46	985.971	216874
Cr1l	-0.488808	0.000150261	3452.84	2460.54	12946
Gdpd5	-0.491362	0.00828061	1258.76	895.425	233552
Gnpat	-0.492528	0.000896957	5962.23	4237.83	14712
Elk3	-0.493508	7.09561e-05	7322.93	5201.45	13713
Calm2	-0.493636	0.000905816	17582.5	12487.7	12314
Reck	-0.49408	0.000367285	3053.38	2167.94	53614
Phldb1	-0.494391	0.000577211	3586.17	2545.69	102693
Hnrnph1	-0.494935	0.000826986	13859.9	9834.91	59013
Gm6807	-0.497669	0.00671451	25729.9	18223.2	627889
Abr	-0.502268	0.00148518	2460.02	1736.77	109934
Pacs2	-0.502637	2.18142e-07	2553.13	1802.04	217893
Ktelc1	-0.502895	0.00109632	5655.54	3991.05	224143
1700030K09Rik	-0.50451	0.00109626	935.52	659.448	72254
Dynlt1-ps1	-0.504726	0.00258755	9544.85	6727.15	100043890
D2hgdh	-0.505005	0.000636345	1282.24	903.542	98314
Hmbs	-0.50626	0.00792222	2350.36	1654.76	15288
Zfp238	-0.506559	0.00697348	1816.23	1278.45	30928
Vrk3	-0.50798	2.90256e-06	3025.33	2127.43	101568
Ttc7b	-0.508022	0.000242959	2943.71	2069.97	104718
Eif4a1	-0.51193	0.00787711	27079	18990.1	13681
Brd3	-0.512153	3.85918e-05	3822.43	2680.2	67382
1110038F14Rik	-0.512333	0.00467737	1608.91	1127.99	117171
Pknox1	-0.515304	0.00125317	1054.44	737.732	18771
Thbs1	-0.515547	0.000242337	32841.5	22973.6	21825
Itfg3	-0.51573	0.00120612	7340.42	5134.18	106581
Pcmtd1	-0.516183	4.34357e-06	1541.07	1077.54	319263
Rab11fip3	-0.516635	0.00242829	1933.94	1351.83	215445
Rarg	-0.518947	0.00637117	17103.3	11936	19411
Ctcf	-0.519454	1.8578e-05	2771.8	1933.7	13018
9030425E11Rik	-0.523226	8.91214e-05	4355.24	3030.44	71566
Elovl1	-0.52333	0.00138857	5071.68	3528.69	54325
Rcbtb2	-0.526663	0.000479711	2199.73	1526.96	105670
Ssh1	-0.526864	0.00826498	946.419	656.873	231637
Cnot6	-0.527046	0.00763791	4221.51	2929.62	104625
Tmem168	-0.527729	0.00113757	2658.17	1843.83	101118
Ppp4r1	-0.529881	1.61323e-05	5685.15	3937.6	70351
1110018G07Rik	-0.536781	0.00888892	1650.41	1137.64	68497
1700037H04Rik	-0.537705	6.87325e-06	6772.04	4665.03	67326
Zbtb8a	-0.5379	0.00217247	1055.98	727.332	73680
Fam134a	-0.540026	0.00318687	5021.09	3453.3	227298
Pctk1	-0.540035	0.00440573	12805.8	8807.25	18555
Mapre1	-0.540664	0.00701004	6829.63	4695.06	13589
Sept9	-0.541226	0.000546855	7467.8	5131.77	53860
Vangl1	-0.542412	0.00451884	1789.49	1228.7	229658
Myo9a	-0.542532	0.00159246	613.925	421.5	270163
Gm13991	-0.544053	0.0025918	11050.1	7578.61	433464
Lrrc28	-0.545417	0.000291159	1750.2	1199.22	67867
1110012L19Rik	-0.546834	0.000731943	3640.14	2491.75	68618
Nudt16l1	-0.546975	0.000724939	3272.04	2239.56	66911
Gm5648	-0.547596	3.13183e-07	10013.1	6850.52	434907
Cdc2l6	-0.550655	6.91973e-06	746.135	509.394	78334
Zcchc24	-0.552381	0.000114478	3831.76	2612.85	71918
Hltf	-0.552529	3.38872e-05	1595.54	1087.88	20585
Taf6l	-0.552644	0.00560825	3304.65	2253.01	225895
Tmpo	-0.552672	0.00469226	10997.4	7497.58	21917
Ipo13	-0.553761	0.000179007	5880.21	4005.84	230673
Mapk14	-0.554979	1.69355e-07	7664.71	5217.12	26416
Qk	-0.555065	0.0094278	4317.86	2938.85	19317
Dclk2	-0.558023	0.0055139	211.255	143.492	70762
Tcf19	-0.558305	0.00053361	3935.16	2672.36	106795
Tet3	-0.560886	0.00783002	1654.64	1121.65	194388
Osgep	-0.562792	1.9962e-07	2774.5	1878.31	66246
Irgq	-0.564489	0.00163984	2872.05	1942.06	210146
Rassf8	-0.564502	0.00366801	2803	1895.36	71323
2310061J03Rik	-0.567653	0.00876735	250.02	168.692	66391
4833427G06Rik	-0.569543	0.00584687	873.572	588.639	235345
Ubtd1	-0.571073	0.00315795	6860.3	4617.78	226122
Nat6	-0.571263	0.00838332	1913.9	1288.11	56441
Cbx7	-0.572387	0.0106374	968.433	651.274	52609
Prkcd	-0.574026	0.000304722	2893.53	1943.7	18753
Il7	-0.57493	0.000396912	668.145	448.538	16196
1700029F09Rik	-0.57604	0.000335097	2395.12	1606.65	75623
Naif1	-0.576424	0.00361018	2084.14	1397.67	71254
H2afx	-0.576456	0.00367702	3654.45	2450.71	15270
Ccdc80	-0.57783	0.000408656	3746.25	2509.88	67896
Lmo7	-0.581429	0.0017042	293.55	196.18	380928
Asap1	-0.581971	1.50102e-12	8177.23	5462.81	13196
Tacc2	-0.58241	0.00365167	2992.96	1998.84	57752
Kif20b	-0.584327	0.00488923	964.122	643.031	240641
AI480653	-0.584573	1.12918e-05	2073.11	1382.45	268880
Dpy19l1	-0.584872	0.00357023	2270.31	1513.64	244745
Numbl	-0.585005	1.54589e-05	7874.43	5249.47	18223
Wbscr27	-0.58551	0.00173607	717.737	478.31	79565
Fam160a1	-0.589737	0.00479638	527.113	350.247	229488
Ptpdc1	-0.59496	6.28392e-05	728.689	482.438	218232
Snx7	-0.599455	3.71205e-06	5119.82	3379.1	76561
Fam18a	-0.599864	0.00140532	1496.14	987.177	383103
Aurka	-0.60004	4.94023e-05	6214.83	4100.15	20878
Pard6a	-0.600922	0.000766126	6236.86	4112.17	56513
H6pd	-0.602007	0.00282807	768.675	506.432	100198
Lrrn4cl	-0.602047	0.00941249	592.463	390.325	68852
Mvd	-0.602886	8.65257e-09	24573.8	16180.3	192156
Depdc1a	-0.603738	0.000473437	1284.74	845.419	76131
Slc7a6	-0.605161	0.00384803	3873.46	2546.41	330836
Depdc6	-0.605675	0.000266984	1981.45	1302.13	97998
Pik3r2	-0.606173	0.000216772	5687.13	3736.09	18709
Sfrs1	-0.606446	7.42129e-05	17174.6	11280.5	110809
Fbxo8	-0.607035	0.00851004	1256.02	824.636	50753
Mbtps1	-0.607153	0.000837223	8285.88	5439.61	56453
Leprot	-0.607275	8.11115e-08	2773.44	1820.59	230514
Mrpl51	-0.608848	9.75028e-05	11839.6	7763.46	66493
Pcdhb16	-0.610456	0.0096977	843.811	552.687	93887
Pisd-ps3	-0.610466	5.49667e-06	4908.59	3215.05	66776
2010321M09Rik	-0.610707	0.00542754	929.386	608.633	69882
Phf17	-0.61107	9.20887e-05	2377.41	1556.52	269424
Ecd	-0.611346	0.00963106	4273.69	2797.49	70601
Trpv2	-0.613638	0.00406971	44.9151	29.3541	22368
Megf8	-0.616112	0.00865542	3620.57	2362.16	269878
H2afz	-0.61649	7.83556e-05	25908.3	16898.8	51788
D230025D16Rik	-0.618521	0.00765255	1849.93	1204.93	234678
Loxl1	-0.621057	0.00370669	11937.5	7761.72	16949
Rpain	-0.62143	0.000448799	582.712	378.778	69723
Sema6c	-0.622546	0.0019033	57.6767	37.4624	20360
Gm5593	-0.622669	0.00314384	6713.69	4360.33	434175
Cybasc3	-0.622962	1.75447e-06	7293.8	4736.13	225912
1810020D17Rik	-0.623974	0.000689803	749.475	486.32	66273
Minpp1	-0.624271	0.00603225	5461.48	3543.12	17330
Kazald1	-0.625373	0.000479923	534.582	346.544	107250
Clip2	-0.626445	5.39717e-06	3629.8	2351.28	269713
Rab11b	-0.627187	0.000253617	9241.68	5983.41	19326
Tor1b	-0.62722	0.000585843	2356.69	1525.77	30934
Cbx5	-0.628059	9.50687e-05	8226.75	5323.09	12419
Gtl3	-0.631055	0.00611965	2568.85	1658.71	14894
Tgfbr3	-0.631644	0.0054593	2375.64	1533.33	21814
Lmbr1	-0.632354	0.0051012	640.345	413.101	56873
Gm6347	-0.633523	6.88553e-06	29329.2	18905.6	622727
Mogs	-0.634116	0.0033976	7344.35	4732.22	57377
Mccc2	-0.636457	0.00013008	2202.25	1416.68	78038
Bmf	-0.637029	0.00508676	208.111	133.823	171543
Tcf7l2	-0.63736	7.3263e-09	2817.03	1811.03	21416
Dse	-0.6399	0.00641183	3314.61	2127.17	212898
1110036O03Rik	-0.640631	0.000175482	13965.3	8957.77	66180
Gys1	-0.640872	0.00210141	5425.36	3479.42	14936
Cbfb	-0.641448	0.00585625	7556.87	4844.48	12400
Adamts10	-0.641601	0.00856809	339.381	217.543	224697
Evc	-0.642675	1.66284e-05	3596.43	2303.6	59056
H2afy3	-0.642844	0.00198687	3452.82	2211.35	67552
Pde8b	-0.644699	0.000958639	289.827	185.381	218461
6330416G13Rik	-0.644783	2.49743e-06	965.573	617.57	230279
Bub1b	-0.646718	0.00772265	3202	2045.22	12236
Rdh10	-0.647216	0.00214208	7231.76	4617.56	98711
Lox	-0.648199	3.81609e-05	15502.6	9891.86	16948
Ucp2	-0.648326	0.000458903	14197.6	9058.38	22228
Ndufb7	-0.651038	0.00708651	10280.2	6546.64	66916
Fam102b	-0.651851	0.000390411	4197.29	2671.42	329739
Mtmr11	-0.652356	0.00865852	1121.26	713.391	194126
Tnfrsf11b	-0.653773	0.00920484	1113.5	707.759	18383
Synpr	-0.654225	0.00856252	31.2404	19.8506	72003
Krba1	-0.654254	0.000240895	178.233	113.25	77827
Pcdhga9	-0.654658	0.000937234	14492.3	9205.91	93717
Cdk2ap2	-0.655617	0.0109176	26587	16877.6	52004
Arhgef10	-0.655972	7.2027e-05	2291.38	1454.22	234094
Rnf26	-0.656321	0.0063626	6037.81	3830.96	213211
Acat1	-0.658284	0.000337906	2239.1	1418.77	110446
Epb4.1	-0.658443	0.000187047	708.485	448.869	269587
Xylt2	-0.660117	0.00890798	693.531	438.885	217119
Plekhg2	-0.660151	3.00044e-08	3287.54	2080.4	101497
Lasp1	-0.662436	3.401e-05	14905.9	9417.74	16796
Lmtk3	-0.662794	0.000834219	678.867	428.809	381983
Prelid1	-0.663391	0.000113116	12174.6	7686.96	66494
2810408A11Rik	-0.663638	0.00459854	84.6926	53.4651	70419
Gm16039	-0.668433	6.40453e-05	2987.43	1879.66	100036521
Pias3	-0.669226	5.57973e-07	1773.27	1115.11	229615
Tle1	-0.669786	1.16848e-06	638.284	401.225	21885
Slc9a3r1	-0.669992	0.000816633	4305.61	2706.12	26941
Ncapg2	-0.670067	0.0105938	420.328	264.167	76044
Dcbld2	-0.67145	2.92507e-06	4597.56	2886.69	73379
B3galnt2	-0.673437	0.00695723	1071.89	672.087	97884
Adam17	-0.674774	1.03325e-05	2234.12	1399.52	11491
Tlr6	-0.675335	0.00180645	362.208	226.81	21899
Impdh1	-0.675536	5.65107e-05	5444.3	3408.68	23917
Sqle	-0.677115	4.4022e-06	19840.6	12408.6	20775
Grn	-0.678595	0.000102395	26442.1	16520.3	14824
Slc43a2	-0.678778	0.00246108	195.595	122.187	215113
Dut	-0.678807	0.000108377	8386.48	5238.88	110074
Gpr125	-0.679478	3.2859e-05	1809.75	1129.99	70693
Slbp	-0.679996	0.00192221	5059.14	3157.75	20492
Fam43a	-0.680821	0.00125346	2386.48	1488.71	224093
Zfp639	-0.681983	6.59289e-06	3583.07	2233.35	67778
Phf1	-0.682046	2.58974e-08	3684.09	2296.22	21652
Phf15	-0.682502	0.000916411	1294.44	806.547	76901
Hsdl1	-0.683439	1.77393e-06	4221.55	2628.67	72552
Sox17	-0.685437	0.00525912	35.9925	22.3808	20671
Yeats4	-0.687676	5.3304e-05	4141.35	2571.17	64050
Gm5526	-0.687899	6.18778e-05	40020	24842.7	433297
Slc1a5	-0.68887	3.22622e-05	18858.9	11698.9	20514
2610035D17Rik	-0.689021	0.000117182	259.155	160.747	72386
Fam162a	-0.68964	0.00176324	14541.7	9015.96	70186
Tmco3	-0.689901	0.00026914	1598.06	990.634	234076
Ubac1	-0.692757	0.000991478	2520.5	1559.36	98766
Ppp2r4	-0.693439	0.000480178	9844.72	6087.76	110854
Sigmar1	-0.694216	0.00209411	2778.5	1717.24	18391
Thbd	-0.694373	0.000337146	12492.6	7720.16	21824
Siah1a	-0.697117	0.004075	4235.14	2612.25	20437
Efhd2	-0.697272	0.000351639	4570.32	2818.68	27984
Ogn	-0.697378	5.18258e-06	4447.54	2742.76	18295
Arhgap24	-0.698073	0.00275602	33.4453	20.6155	231532
Pola2	-0.701592	8.54675e-05	4175.72	2567.63	18969
Tmeff1	-0.701801	0.00273985	1894.27	1164.6	230157
Tef	-0.701853	0.0085377	867.831	533.527	21685
Srxn1	-0.701932	8.72102e-05	6257.16	3846.58	76650
Igfbp4	-0.703274	0.00206651	5783.38	3552.02	16010
Selenbp2	-0.705382	0.00151227	162.265	99.5141	20342
Ulk1	-0.707046	0.0042941	2525.71	1547.18	22241
Ddx26b	-0.707416	0.00365843	339.635	207.998	236790
Pbx3	-0.707435	6.46983e-05	892.427	546.529	18516
Gm6453	-0.707589	0.00638947	32.622	19.9758	623818
9530077C05Rik	-0.708625	0.000598336	78.2578	47.8862	68283
Trmt2b	-0.70969	0.00136572	674.559	412.46	215201
Suz12	-0.710634	0.000679291	4471.48	2732.3	52615
1700040I03Rik	-0.711867	0.000461847	2085.1	1273.01	73327
Tcf4	-0.712453	5.50319e-06	3172.33	1936.01	21413
Wee1	-0.712551	0.00405731	2520.78	1538.28	22390
Magee1	-0.714363	6.39208e-06	2272.3	1384.91	107528
Esco2	-0.714959	2.92088e-06	830.692	506.076	71988
Peg3	-0.715321	3.75266e-06	558.299	340.043	18616
Large	-0.717944	0.00143097	2843.67	1728.85	16795
Ddhd1	-0.719334	6.85126e-06	1368.16	830.991	114874
Trim16	-0.719427	0.000133255	2609.24	1584.69	94092
Tlk1	-0.719645	0.000260457	2879.19	1748.38	228012
Scd2	-0.720869	0.000676631	23558.6	14293.7	20250
Arhgap28	-0.721804	1.81781e-05	1686.26	1022.44	268970
Foxo1	-0.722186	1.69415e-05	2275.49	1379.35	56458
Gm10439	-0.722424	0.00296667	1665.17	1009.22	382243
Klf3	-0.722749	0.000212996	3637.64	2204.2	16599
Zfp521	-0.723118	2.9222e-10	4982.91	3018.58	225207
Tmem65	-0.724223	0.000373007	3524.79	2133.63	74868
Cdca2	-0.724299	9.49846e-07	1047.45	634.011	108912
Polg	-0.725792	7.32512e-07	3615.78	2186.34	18975
Brunol5	-0.726023	0.000267875	661.647	400.011	319586
Mgat1	-0.726565	5.56083e-05	11069.5	6689.77	17308
Hace1	-0.726898	2.25221e-07	600.065	362.56	209462
Gm15387	-0.727429	0.00930326	17054.9	10300.8	100041307
Tlcd1	-0.729702	0.00313584	407.551	245.765	68385
Arhgef11	-0.729961	1.12332e-05	1285.59	775.106	213498
Mmp14	-0.730154	0.00291843	6667.6	4019.49	17387
Cd9	-0.730598	1.30876e-05	29044.4	17503.7	12527
Elovl6	-0.731519	7.8775e-07	3094.18	1863.53	170439
Rbmx	-0.732163	9.41055e-05	916.114	551.501	19655
Ube2t	-0.73224	0.00163228	876.442	527.59	67196
Tesk2	-0.735505	5.28324e-08	3709.97	2228.23	230661
Prdx3	-0.738683	0.00798645	8097.09	4852.47	11757
Glt8d2	-0.73888	0.00924662	902.839	540.985	74782
Tmem216	-0.74092	0.000900631	2840.9	1699.87	68642
Extl3	-0.741243	7.7176e-08	6878.81	4115.07	54616
Hpcal1	-0.742117	0.0087502	634.268	379.204	53602
Dgcr2	-0.743619	0.000330033	6715.48	4010.75	13356
Erbb2	-0.744443	2.85395e-05	4918.14	2935.63	13866
Gm13430	-0.744469	0.0104267	7885.36	4706.67	675440
Tcf7l1	-0.745325	4.88658e-05	10703.5	6385.01	21415
Psph	-0.746106	0.00552309	9518.93	5675.28	100678
Gm3772	-0.746121	0.00680166	26.3581	15.7148	100042291
Fam101b	-0.746891	0.00272427	774.485	461.505	76566
Cd24a	-0.74734	3.27518e-11	8668.97	5164.11	12484
Cdc42se2	-0.748256	0.000471806	4084.97	2431.88	72729
Nudt1	-0.748943	5.48717e-10	1498.72	891.797	17766
5330426P16Rik	-0.749303	6.42875e-08	1072.29	637.894	68190
Fbxl21	-0.75063	0.00792556	68.7687	40.8723	213311
Gm2609	-0.751258	0.00478716	8423.12	5004.05	100040117
Nuf2	-0.751466	0.00231825	1950.72	1158.73	66977
Cyp51	-0.752401	0.00018083	11859.2	7039.81	13121
EG545741	-0.752806	0.000944855	22987.3	13641.8	545741
C2cd2	-0.754811	0.00431202	373.785	221.514	207781
Dzip1l	-0.75591	3.34068e-07	1674.44	991.555	72507
Stim2	-0.756451	5.29364e-05	2846.28	1684.86	116873
Map3k6	-0.757138	0.00146117	455.293	269.383	53608
Cnnm2	-0.757559	0.00597717	1448.66	856.877	94219
Ppp1r15b	-0.757599	0.00032496	7472.95	4420.1	108954
Slc45a4	-0.75836	3.69043e-06	1218.42	720.29	106068
Flcn	-0.758996	1.80337e-06	3860.44	2281.16	216805
Lpcat3	-0.759475	0.00263507	10802.9	6381.39	14792
Ankrd9	-0.759476	0.00404381	453.179	267.698	74251
Zbed3	-0.761485	3.18174e-05	5172.04	3050.93	72114
Arl8b	-0.761785	0.000824491	7065.36	4166.91	67166
Cpne8	-0.76188	0.00583089	1731.77	1021.27	66871
Patz1	-0.762821	1.21646e-05	1133.36	667.937	56218
Usp46	-0.76421	0.00920592	1756.64	1034.26	69727
Lhfpl2	-0.764532	0.00344671	3775.47	2222.41	218454
Tbx18	-0.765961	0.000107276	1479.03	869.761	76365
Fhod1	-0.766214	0.00172896	4106.22	2414.29	234686
Tle6	-0.767099	4.70735e-14	2610.11	1533.7	114606
Klhl5	-0.767583	1.88738e-15	1778.62	1044.76	71778
Slc37a3	-0.768175	0.000431904	1999.04	1173.76	72144
Gm10259	-0.768219	0.00806075	10596.6	6221.71	100039592
Taf5l	-0.768419	0.00121225	4191.26	2460.52	102162
Cdc42ep1	-0.768489	0.00712612	7729.81	4537.65	104445
Cyth3	-0.768499	2.59357e-07	2830.18	1661.4	19159
Ccnb1	-0.769192	0.000645799	5845.63	3429.9	268697
Zfp618	-0.769387	0.00605489	164.692	96.6194	72701
Osbpl11	-0.769758	4.06421e-05	2459.3	1442.42	106326
Fkbp14	-0.77009	6.55032e-15	1649.44	967.203	231997
Qpctl	-0.770206	0.00675189	2798.08	1640.61	67369
Dab2ip	-0.771756	4.78623e-10	2563.63	1501.53	69601
Osr1	-0.772292	1.17763e-05	7472.22	4374.88	23967
Dsel	-0.773041	0.00310039	541.789	317.045	319901
Gm5643	-0.773998	0.00403332	13842.8	8095.21	434858
Arpc5	-0.774131	2.58779e-10	7540.84	4409.44	67771
Wrb	-0.774319	0.00591991	1402.88	820.216	71446
0610007L01Rik	-0.774422	7.88362e-05	2770.78	1619.86	71667
Angptl4	-0.775542	6.27509e-05	1775.28	1037.07	57875
F730047E07Rik	-0.775654	0.000965488	900.699	526.12	212377
Clec5a	-0.776262	0.00432407	34.3951	20.0825	23845
B4galt1	-0.77757	1.0832e-05	3597.21	2098.43	14595
P2rx4	-0.777948	2.49799e-05	1336.93	779.692	18438
1110038D17Rik	-0.779611	2.49571e-05	2159.89	1258.19	68778
Ptms	-0.779979	0.000402137	3583.53	2086.96	69202
C77080	-0.780104	0.00233095	877.01	510.705	97130
Gnpda1	-0.781575	0.000372751	3750.16	2181.58	26384
H3f3c	-0.781799	0.00906629	9375.75	5453.32	625328
Bcl9	-0.782961	0.00178129	748.528	435.024	77578
Il1f9	-0.784991	0.00929169	51.1843	29.7051	215257
Efcab4a	-0.785112	0.00256378	653.343	379.139	213573
Gm684	-0.786387	0.00393272	268.46	155.652	270157
Zfp260	-0.786645	0.000465292	2952.04	1711.27	26466
Dennd4a	-0.786896	0.00398333	1027.37	595.456	102442
Gm9762	-0.787475	2.73874e-05	12407.3	7188.26	100041766
Tmem164	-0.78766	0.000220932	7254.1	4202.17	209497
Fam119a	-0.788499	2.1106e-06	852.056	493.294	67099
Hmgn2l6	-0.791166	1.3055e-08	11775.5	6804.79	633596
Nxt2	-0.792491	1.89037e-07	2155.7	1244.59	237082
Rapgef2	-0.793656	0.00579828	1007.74	581.347	76089
Gm16375	-0.794609	0.000847362	25490.9	14695.5	674419
Dtx2	-0.795477	0.000924657	1684.53	970.544	74198
Rnf170	-0.79548	0.000506005	744.714	429.068	77733
Hmgn3	-0.796009	1.98051e-05	2083.15	1199.77	94353
Mtap6	-0.797724	0.00348378	1978.17	1137.96	17760
Sepp1	-0.797895	0.000146056	1203.16	692.04	20363
Ugt1a10	-0.798806	4.78427e-06	2458.27	1413.07	394430
Foxa1	-0.799056	1.3359e-11	820.043	471.3	15375
Lbr	-0.799836	9.24769e-05	7122.14	4091.06	98386
Gm7729	-0.800772	9.67269e-05	7897.49	4533.49	665646
Gm4905	-0.802704	0.00548946	13266.4	7605.29	236622
Cmtm3	-0.804582	0.000360372	5891.99	3373.33	68119
Lpin1	-0.805103	1.242e-08	911.894	521.896	14245
Cd80	-0.806065	0.00712059	307.995	176.155	12519
Zfp41	-0.806272	0.000489403	1523.28	871.102	22701
Fancf	-0.80671	0.0101044	2484.44	1420.32	100040608
Gstt3	-0.806822	0.00161778	3397.57	1942.19	103140
St6gal1	-0.809506	0.00234264	135.563	77.3491	20440
Cdc42ep3	-0.810408	1.93912e-07	4116.43	2347.27	260409
Gm8615	-0.810604	5.3998e-05	3661.55	2087.61	667410
Commd5	-0.810934	0.00308604	1977.43	1127.16	66398
Tenc1	-0.813103	6.45651e-07	11649.7	6630.53	209039
Rara	-0.813106	5.36528e-05	2548.89	1450.71	19401
Zfp827	-0.81311	7.25328e-05	1451.1	825.899	622675
Ablim1	-0.814717	0.00434581	202.133	114.917	226251
Psma5	-0.814945	0.00163329	13620.9	7742.54	26442
Mknk2	-0.81513	0.00037513	8236.44	4681.24	17347
Ppt2	-0.815472	4.54907e-05	7501.81	4262.7	54397
Pip5k1c	-0.816913	5.11976e-05	4977.37	2825.43	18717
Tnip1	-0.81695	7.51229e-08	2412.2	1369.26	57783
Mif4gd	-0.817851	4.57705e-07	1960.67	1112.26	69674
Pdcd4	-0.818832	2.52554e-05	2496.04	1415.01	18569
Cdkn2b	-0.819238	0.000670725	3072.08	1741.07	12579
D930015E06Rik	-0.820002	6.47839e-06	505.703	286.451	229473
Sin3a	-0.8206	2.45204e-12	2150.78	1217.79	20466
2900092E17Rik	-0.821338	6.37621e-06	2033.96	1151.05	67278
Slc36a1	-0.822115	0.00263746	1847.64	1045.05	215335
Idh1	-0.822728	9.32194e-05	6506.35	3678.5	15926
C430004E15Rik	-0.824247	0.00263358	3474.48	1962.31	97031
Ercc6l	-0.824656	0.00429788	2394	1351.69	236930
Atp2b1	-0.824778	0.00960339	1396.4	788.362	67972
Tnfsf12-Tnfsf13	-0.825161	9.88832e-05	776.441	438.238	619441
Sertad4	-0.825571	5.81552e-05	3065.42	1729.69	214791
Sc4mol	-0.825572	4.84069e-06	21461.3	12109.7	66234
Gclm	-0.826133	0.00205486	7267.69	4099.26	14630
Pcyt1b	-0.828291	0.00302718	959.617	540.452	236899
Atmin	-0.829819	0.00234348	1688.28	949.828	234776
Adamtsl4	-0.830369	2.94043e-12	1179.68	663.436	229595
Gm16519	-0.831047	0.00320861	19730.8	11091.1	546695
Tbc1d25	-0.832336	0.000140719	1814.22	1018.9	209815
Rnf115	-0.832424	0.00709039	3654.45	2052.29	67845
Cabc1	-0.832722	1.05098e-06	476.277	267.415	67426
Ints7	-0.833315	0.00326687	2081.93	1168.46	77065
Laptm4b	-0.833501	1.04864e-08	14854.1	8335.64	114128
Nsun4	-0.835034	0.00140291	2871.61	1609.74	72181
Peli3	-0.837363	0.000693459	560.085	313.46	240518
Cited2	-0.838783	0.00555753	8224.08	4598.21	17684
Tmem30a	-0.841009	2.91293e-06	2697.3	1505.77	69981
Abi2	-0.841253	4.62925e-07	1177.61	657.294	329165
Fam53c	-0.842452	0.000248241	3247.92	1811.35	66306
Marveld1	-0.845332	0.000368428	8641.16	4809.52	277010
Fam53b	-0.846803	7.01661e-14	2396.33	1332.4	77938
Tmem64	-0.848501	0.000878427	1793.78	996.199	100201
Rin2	-0.848597	2.28562e-07	1216.7	675.665	74030
C78283	-0.848752	3.9877e-06	1956.89	1086.59	97232
Ankra2	-0.849166	5.23984e-11	802.723	445.596	68558
Itpripl1	-0.849499	0.00137396	1050.4	582.948	73338
Aig1	-0.851066	0.00170295	318.279	176.446	66253
Vegfb	-0.853248	3.79899e-06	8025.06	4442.17	22340
Ppp2r5a	-0.854406	0.00067284	4571.84	2528.65	226849
Tmem19	-0.854666	4.61666e-11	4262.99	2357.41	67226
Pdgfra	-0.855403	0.0015337	1877.9	1037.94	18595
Tbc1d4	-0.855524	0.000377008	475.444	262.761	210789
Hyal1	-0.855549	0.00166864	556.314	307.45	15586
Sigirr	-0.855569	0.000365138	205.676	113.667	24058
Adamtsl5	-0.856341	0.00142352	2095.72	1157.57	66548
Tmem107	-0.856353	0.0105539	1211.75	669.307	66910
Wdr6	-0.858251	3.46354e-06	15941.6	8793.69	83669
Nedd9	-0.85955	8.09473e-09	3624.01	1997.28	18003
Sorbs2	-0.859694	0.000326011	78.3098	43.1541	234214
Tet1	-0.860779	0.00627445	95.8834	52.7987	52463
Ppapdc1b	-0.861419	1.60867e-06	2008.77	1105.65	71910
Gm6442	-0.861851	0.000921557	743.646	409.188	623592
Dennd2a	-0.861996	1.52273e-10	862.736	474.669	209773
Fkbp1b	-0.862568	0.000144618	188.18	103.494	14226
Cda	-0.864425	0.0104116	217.45	119.438	72269
Zbtb3	-0.866206	3.61677e-06	266.197	146.032	75291
Gm5548	-0.866647	3.59412e-08	1294.07	709.693	433643
Coq7	-0.867179	0.00139137	1575.24	863.573	12850
Tle3	-0.86759	5.36802e-10	4674.78	2562.07	21887
Rapgefl1	-0.86766	0.00555483	177.148	97.0835	268480
Mamstr	-0.868959	9.20573e-06	172.295	94.3385	74490
Clcn4-2	-0.870041	2.48706e-06	2177.85	1191.57	12727
Epha4	-0.870046	0.00330874	242.735	132.807	13838
Acpl2	-0.871606	2.9687e-05	1431.88	782.578	235534
Smarcd1	-0.872187	0.000231513	4385.04	2395.63	83797
Mphosph9	-0.877912	0.000223635	251.586	136.902	269702
Acvr2a	-0.878058	0.00457655	817.066	444.565	11480
Fabp5	-0.878602	0.000493644	6368.39	3463.73	16592
Rgs12	-0.879025	3.33948e-11	1152.1	626.438	71729
Cenpm	-0.879394	0.0069612	2416.41	1313.55	66570
Napepld	-0.879851	0.00528283	322.097	175.035	242864
Gpr137b	-0.881408	1.01506e-05	1397.5	758.616	83924
Pgpep1	-0.883163	9.63083e-05	1988.47	1078.1	66522
Arhgef10l	-0.883285	3.38645e-07	1053.89	571.348	72754
Prss23	-0.883523	0	19776.7	10719.8	76453
Hs6st1	-0.885419	6.92133e-05	7664.64	4149.1	50785
Chek2	-0.886345	5.99974e-06	274.224	148.35	50883
Fuca2	-0.886533	0.000184987	583.437	315.588	66848
Gm4983	-0.886671	0.000245864	318.953	172.509	245297
Ppp1r3b	-0.886781	0.00344295	117.622	63.6121	244416
Olfr141	-0.890875	0.00227669	29.994	16.1754	257913
Trib3	-0.89091	0.00173189	17483	9428.11	228775
Idi1	-0.892056	1.8195e-09	13289.5	7161.01	319554
Zmynd8	-0.893255	2.16356e-07	3047.36	1640.69	228880
Ythdc2	-0.894031	0.00588592	328.755	176.906	240255
Sgk3	-0.894428	1.78098e-05	323.582	174.075	170755
Ing1	-0.8945	4.50742e-06	2605.73	1401.71	26356
4933436C20Rik	-0.894947	0.000613018	362.848	195.128	71296
Adm	-0.895031	0.00475037	7503.61	4034.96	11535
Abtb2	-0.896625	0.00943894	910.069	488.836	99382
Gm12052	-0.898187	0.00472982	44.2666	23.7517	100042827
Tmem173	-0.898575	1.55669e-08	5281.15	2832.9	72512
4930528H21Rik	-0.902515	0.00698157	35.2606	18.8628	78034
Chdh	-0.902523	0.00901721	80.5266	43.0777	218865
Ppap2a	-0.902918	1.77553e-10	6074.93	3248.9	19012
Asf1b	-0.903431	3.29483e-06	5398.97	2886.36	66929
Tshz1	-0.903518	0.00633635	2400.22	1283.11	110796
Pdcl	-0.903717	2.19126e-06	4066.95	2173.82	67466
Ulk2	-0.904047	0.000557609	1073.44	573.633	29869
Slc35d2	-0.90437	9.79371e-06	377.18	201.514	70484
Glt25d1	-0.904993	1.87646e-10	10514.9	5615.3	234407
Armcx1	-0.905743	3.75474e-06	755.093	403.037	78248
Ccbl2	-0.908196	0.00784122	343.098	182.82	229905
Thtpa	-0.910695	0.00146191	2062.39	1097.04	105663
Zfp862	-0.912898	0.00105025	2293.33	1218.03	58894
Lrrc8e	-0.913503	0.000460488	826.232	438.642	72267
Nr2f6	-0.914103	2.69274e-05	5160.08	2738.32	13864
March8	-0.914163	0.00123797	3745.71	1987.67	71779
Gm5514	-0.915266	0.00603465	452.154	239.753	433229
Arap1	-0.916993	9.29763e-07	7725.23	4091.37	69710
Foxo6	-0.917534	0.0053333	966.562	511.711	329934
Zfp703	-0.921798	7.34256e-09	4293.71	2266.44	353310
Rap2a	-0.922619	4.13902e-11	5049.26	2663.74	76108
Extl2	-0.923226	1.72506e-06	2263.2	1193.45	58193
Cdc42ep4	-0.923645	6.88802e-05	1286.76	678.348	56699
Hmgcs1	-0.923825	0.000295314	13059.5	6883.8	208715
Unc5b	-0.924033	0.000105589	1386.95	730.97	107449
Slc35b4	-0.926016	0.000315862	2621.6	1379.77	58246
2410022L05Rik	-0.926064	0.0059418	4965.93	2613.53	66423
Orc1l	-0.927253	1.40754e-05	1340.21	704.759	18392
Rab32	-0.928861	0.0105071	1249.51	656.334	67844
Gm2188	-0.928924	0.00926102	47.6892	25.0487	100039369
B3gnt1	-0.929651	2.43421e-05	6058.9	3180.83	108902
Entpd5	-0.929945	0.000576373	727.902	382.06	12499
Sh3tc1	-0.931157	3.36501e-09	395.234	207.276	231147
Sult3a1	-0.932094	0.00934537	35.2523	18.4756	57430
Egln1	-0.932107	1.36262e-06	2910	1525.11	112405
Pkia	-0.932715	0.000874269	959.161	502.477	18767
Wisp2	-0.933604	0.00978401	13612.7	7126.91	22403
Rnls	-0.934155	9.63609e-07	1403.21	734.368	67795
B230312A22Rik	-0.935244	1.08917e-07	2258.63	1181.16	230088
Itga3	-0.935263	9.43576e-06	7363.88	3850.92	16400
Tarbp2	-0.937558	1.88527e-09	1906.74	995.538	21357
Tnfsf12	-0.938993	0.000948376	1785.14	931.121	21944
H3f3a	-0.939089	0.000161958	6465.19	3372	15078
Ccng2	-0.939099	1.75342e-09	1244.71	649.19	12452
Gm4248	-0.941009	0.00306256	8206.01	4274.25	100043129
Ksr1	-0.941991	0.000148834	1038.76	540.689	16706
Ift80	-0.943234	2.4597e-06	1069.03	555.967	68259
Gm6421	-0.946872	1.1303e-09	20476.4	10622.2	623365
Cpt2	-0.948102	1.32061e-08	5550.73	2877.02	12896
Gm3388	-0.948755	0.0004599	45.5032	23.5743	100041524
Gm5509	-0.949351	2.34092e-05	2572.3	1332.11	433204
Obfc2a	-0.950244	0.00931974	1075.18	556.453	109019
Kpna2	-0.950278	2.29428e-05	29254	15139.9	16647
Acsf2	-0.950398	6.302e-06	3726.7	1928.53	264895
Erbb3	-0.950506	2.22045e-15	3944.11	2040.88	13867
Ppp1cc	-0.952371	1.77636e-15	13551.9	7003.4	19047
Sphk1	-0.952407	0.000270584	915.259	472.978	20698
Add3	-0.952646	2.5408e-10	3113.58	1608.74	27360
Cdkn2d	-0.953197	1.09716e-05	1201.48	620.546	12581
Trappc1	-0.95476	7.29284e-06	5117.68	2640.35	245828
D14Ertd449e	-0.956267	9.09873e-05	853.359	439.811	66039
Pdzk1ip1	-0.956786	0.00736244	129.278	66.6042	67182
Pcdhb14	-0.957481	1.94321e-05	273.252	140.713	93885
Mesdc1	-0.958711	0.00463107	1771.95	911.699	80889
Tmem125	-0.958775	0.00860359	95.433	49.0997	230678
Sh3pxd2b	-0.959856	0.0039788	79.1021	40.667	268396
Arpc1a	-0.960973	5.52536e-05	9545.73	4903.74	56443
Gm7125	-0.963594	0.000151056	10611.6	5441.38	633752
C430049B03Rik	-0.96537	0.00681716	286.556	146.759	72575
Eya1	-0.966692	0.0014721	33.7259	17.2568	14048
Ttc22	-0.967017	0.00279058	65.8073	33.6646	230576
Fubp1	-0.967856	7.39331e-09	3415.75	1746.36	51886
Amd1	-0.968037	1.11125e-05	3818.57	1952.06	11702
Vash2	-0.968182	0.000202099	753.504	385.154	226841
Hic1	-0.971503	1.91957e-05	1965	1002.1	15248
Wdyhv1	-0.972175	0.00318743	1666.76	849.607	76773
Apaf1	-0.973774	0.000259579	852.994	434.321	11783
Adrb2	-0.97576	0.00467759	1482.85	753.987	11555
C1rl	-0.976856	0.00617718	2962.05	1504.97	232371
Mfap5	-0.977458	1.25239e-07	797.842	405.203	50530
Ifi30	-0.977711	2.38214e-05	8750.63	4443.44	65972
Rom1	-0.978856	4.13992e-05	474.484	240.745	19881
Zfp239	-0.979415	1.90164e-07	444.874	225.634	22685
Fam171b	-0.97949	0.00670648	1080.61	548.042	241520
Dnmt3b	-0.983476	0.00600056	196.486	99.3748	13436
Hspb8	-0.986332	0.00142922	7196.3	3632.4	80888
Osr2	-0.990103	0.000200063	325.294	163.767	107587
Srd5a1	-0.991186	8.28433e-07	211.486	106.391	78925
Ddx3x	-0.993001	7.95712e-05	10753.1	5402.71	13205
Fam83d	-0.993729	0.000546076	1955.81	982.164	71878
Rcor2	-0.994543	7.09857e-08	3591.71	1802.66	104383
Hexim2	-0.994597	0.000156001	554.311	278.196	71059
Pappa	-0.995276	0.000260225	6218.09	3119.24	18491
Tdg	-0.995636	8.52429e-13	4968.33	2491.69	21665
2310030G06Rik	-0.995861	4.81145e-08	1688.28	846.564	66952
8430408G22Rik	-0.995973	0.000946336	73.5328	36.8692	213393
Mdm1	-0.996371	0.00112489	692.598	347.171	17245
Dlx3	-0.999447	1.34008e-05	140.777	70.4156	13393
Nlrp4f	-1.00013	3.42922e-06	281.022	140.498	97895
Sdc1	-1.00173	3.07764e-06	7062.65	3527.1	20969
Hmgb2	-1.00223	0.00698166	11613.7	5797.91	97165
Dera	-1.00295	0.00636596	1741.99	869.216	232449
Hoxd9	-1.00435	0.00546516	3344.86	1667.4	15438
Lrp2	-1.00449	0.00142634	37.4151	18.6494	14725
B3galtl	-1.0057	0.000443356	343.762	171.203	381694
Gm10105	-1.00628	0.000602723	14390	7163.76	100042442
G630055G22Rik	-1.01165	0.00010815	46.1101	22.8696	414127
Zbtb7c	-1.01169	4.44089e-16	772.683	383.223	207259
Mmab	-1.01369	1.17012e-05	971.645	481.233	77697
Ddx4	-1.01522	0.00150735	75.0223	37.1174	13206
Cradd	-1.01588	0.000328687	304.175	150.422	12905
Ptn	-1.01597	0	5019.49	2482.12	19242
Fmod	-1.0167	4.95387e-06	950.208	469.637	14264
Cth	-1.02056	9.95944e-06	7689.25	3790.22	107869
Adamts4	-1.02121	0.00731303	763.662	376.259	240913
4933404O12Rik	-1.02292	0.00107108	1081.22	532.09	66752
Jarid2	-1.02469	4.85876e-05	303.548	149.199	16468
Atp8b2	-1.02469	9.88969e-09	7266.66	3571.68	54667
Gm12271	-1.0252	0.0087353	6975.73	3427.47	626150
S1pr3	-1.02536	3.73316e-05	3527.31	1732.92	13610
Pfn2	-1.02619	1.10175e-09	1351.43	663.563	18645
Nptxr	-1.02661	6.95743e-08	1713.51	841.097	73340
Gpr135	-1.02778	0.000969145	37.9436	18.6099	238252
Cd248	-1.02983	8.0389e-06	11895.6	5826.09	70445
Ccnf	-1.02997	0.000109324	1582.27	774.869	12449
Csrp2	-1.03079	2.54573e-05	2192.76	1073.23	13008
Nipsnap3b	-1.03127	0.00549657	1411.08	690.413	66536
Tmem194b	-1.03133	1.33604e-06	184.352	90.1962	227094
Ldoc1	-1.03602	0.00169395	40.5417	19.7711	434784
RP23-100C5.8	-1.03618	9.27298e-05	333.651	162.694	241638
Ccdc13	-1.0362	0.00117495	69.992	34.1288	434446
Bcor	-1.03996	1.99172e-09	2345.58	1140.75	71458
Stil	-1.04144	0.00642272	429.262	208.554	20460
B3gnt9	-1.04196	5.65302e-08	2473.28	1201.19	97440
Il11ra1	-1.0435	2.10942e-15	2702.18	1310.96	16157
2410018L13Rik	-1.04354	0.00386767	743.069	360.491	69732
Ptpn3	-1.04418	0.000126088	325	157.599	545622
Foxc1	-1.04477	0.000867642	2152.28	1043.26	17300
Fam102a	-1.04666	0.00820275	288.73	139.77	98952
Kdsr	-1.04751	1.9571e-08	2816.8	1362.78	70750
Serinc5	-1.0481	0.0024366	343.67	166.2	218442
Ddit4	-1.04992	0.00939671	965.325	466.249	74747
Gtse1	-1.05017	9.23117e-10	7842.98	3787.46	29870
LOC236260	-1.05058	0.000210739	1491.57	720.095	236260
Csrnp2	-1.05058	0.00203315	890.734	430.022	207785
Ldlr	-1.05118	0.00103824	4517.85	2180.19	16835
Fibin	-1.05212	0.00832561	450.495	217.255	67606
Ankrd57	-1.05213	3.97296e-05	693.808	334.593	268301
Cdca3	-1.05406	3.85272e-07	3931.28	1893.35	14793
Setmar	-1.05502	0.00386611	476.42	229.296	74729
Gm10693	-1.05595	0.00364286	45.2293	21.7543	675749
Fkrp	-1.0563	4.44089e-16	7241.76	3482.31	243853
Scn1b	-1.05676	4.04218e-09	671.476	322.785	20266
Figf	-1.05719	4.26885e-11	2112.28	1015.09	14205
Wasf1	-1.05887	7.55322e-11	866.224	415.793	83767
0610007P14Rik	-1.06007	2.20444e-05	1669.51	800.713	58520
Pbk	-1.06294	1.56502e-06	2236.2	1070.37	52033
Ntn5	-1.06365	0.00926063	164.667	78.7798	243967
Ttc30a1	-1.06702	0.000547023	565.744	270.032	78802
9230114K14Rik	-1.06965	6.3574e-05	432.374	205.997	414108
Arhgap18	-1.06987	0.00432707	223.688	106.556	73910
Fzd2	-1.07324	0.000201812	5488.81	2608.55	57265
Paqr4	-1.07437	0.000138003	394.067	187.134	76498
Khdrbs3	-1.07561	0.0037054	153.898	73.0199	13992
Smpdl3b	-1.07567	0.00508698	497.691	236.129	100340
Ppp1r3d	-1.07697	6.64668e-09	602.168	285.441	228966
Olfm1	-1.07716	0.00037479	79.0804	37.481	56177
Lmnb1	-1.07994	0.00155613	1235.78	584.582	16906
Rps6ka5	-1.08137	2.36838e-05	103.378	48.8545	73086
Galc	-1.08359	1.85106e-08	1579.18	745.142	14420
Megf9	-1.08548	0.000766023	723.348	340.867	230316
Espl1	-1.08728	0.0052377	2874.52	1352.89	105988
Gpr132	-1.09164	0.00417552	55.9922	26.2731	56696
Lrfn4	-1.09258	0.000242174	3102.71	1454.93	225875
Prune	-1.09485	1.10531e-07	1183.99	554.326	229589
Gm13305	-1.09811	3.09912e-05	1857.09	867.497	100042555
Gm6744	-1.10135	0.000224251	35.8174	16.6938	627311
Dhdpsl	-1.10185	0.00114359	243.465	113.435	67432
9030617O03Rik	-1.10448	4.29905e-07	3891.9	1810.01	217830
Cdc2a	-1.10476	2.14308e-06	9701.99	4511.24	12534
Wdsub1	-1.1061	2.19824e-14	939.113	436.262	72137
Gm3797	-1.10813	0.00328808	53.4315	24.7867	100042340
Gm2393	-1.1086	0.00193689	42.6852	19.795	100039733
Eif4ebp2	-1.10975	1.46883e-13	4957.74	2297.29	13688
Ypel1	-1.11378	1.92424e-08	207.431	95.85	106369
Cdk2	-1.11468	1.40356e-08	9507.48	4390.5	12566
Gdf15	-1.11874	0.00163758	354.029	163.029	23886
Gm7300	-1.12122	0.0074794	5193.97	2387.69	640537
Pvrl1	-1.12131	0.000106474	2619.08	1203.93	58235
Pmp22	-1.12345	2.43884e-08	11628.4	5337.35	18858
Mmp11	-1.12488	0	14663.4	6723.79	17385
Ccna2	-1.12543	0.00361747	2336.95	1071.18	12428
Gm8315	-1.12849	0.00460605	32.3136	14.7801	666832
Olfml3	-1.13118	0.00435487	243.022	110.95	99543
Dck	-1.1325	0.00164764	1026.74	468.322	13178
Rassf3	-1.13288	4.07452e-14	714.893	325.995	192678
Nudt15	-1.13471	0.000811384	150.442	68.5153	214254
Bbs12	-1.13558	0.000398145	557.594	253.79	241950
Irak2	-1.13626	5.09974e-11	2042.05	929.008	108960
Fbxo32	-1.13809	2.32667e-05	961.537	436.884	67731
5930403N24Rik	-1.13867	0.000230233	230.061	104.489	320504
Clspn	-1.13893	0.00228264	557.009	252.935	269582
Bnip3	-1.14042	1.83408e-06	9673.77	4388.3	12176
Herc3	-1.14265	0.000628041	294.932	133.583	73998
1700003E16Rik	-1.1435	1.64177e-05	115.266	52.1764	71837
Map3k5	-1.14583	0.000456905	580.597	262.39	26408
Olfr291	-1.14849	1.36975e-07	45.5655	20.5545	258410
Gusb	-1.14983	3.48169e-07	3876.36	1746.99	110006
Rhoq	-1.15226	8.26006e-14	6191.5	2785.67	104215
Aldh4a1	-1.15229	4.64162e-12	630.331	283.592	212647
Bhlhe40	-1.15311	5.53933e-06	10206.2	4589.28	20893
Pole2	-1.16171	9.37578e-06	594.397	265.685	18974
Adcy7	-1.16896	1.54268e-09	323.429	143.842	11513
Slc5a6	-1.17314	0.00117728	1587.69	704.07	330064
9930012K11Rik	-1.17366	4.47903e-09	1053.03	466.803	268759
Gm6153	-1.17509	0.00167255	11330.2	5017.64	620454
Fzd1	-1.17554	6.84564e-13	9570.23	4236.91	14362
Sbk1	-1.17721	0.00250265	1829.23	808.897	104175
Gm3835	-1.1802	0.00185243	8536.33	3767.01	100042421
Stard7	-1.18051	0.000212197	3089.18	1362.93	99138
Srl	-1.18406	0.00177331	151.273	66.5767	106393
Dennd2d	-1.18685	2.6016e-08	429.708	188.753	72121
Agr3	-1.18712	0.000450007	33.1126	14.5423	403205
4931408A02Rik	-1.19469	0.000127656	241.096	105.33	70967
Krtap28-13	-1.20056	0.0042084	51.3398	22.3383	71386
Lbh	-1.20978	0.00198302	3194.45	1381.07	77889
Slc19a2	-1.21243	8.38769e-11	4447.81	1919.41	116914
Pfkfb1	-1.21297	0.00163064	390.791	168.579	18639
Pcdhb5	-1.21607	0.000851784	2600.85	1119.54	93876
Cdc42ep5	-1.21633	2.57215e-09	710.898	305.952	58804
Gm2405	-1.22352	0.00218697	84.5966	36.2273	100039754
Wisp1	-1.22636	0	12357.8	5281.65	22402
1190003M12Rik	-1.22656	0.00484455	55.449	23.6954	68888
Mat2a	-1.22784	2.01594e-12	10002.3	4270.54	232087
Omd	-1.23011	4.88498e-15	223.558	95.2997	27047
Serpina9	-1.23184	6.92877e-08	84.9846	36.1841	71907
Ankrd1	-1.23382	3.54544e-11	1659.89	705.77	107765
Otx1	-1.23404	1.20004e-05	88.8918	37.7902	18423
Antxr1	-1.24035	0.00668266	1781.57	754.087	69538
Nanos1	-1.24292	0.00010631	226.323	95.6253	332397
Panx1	-1.24596	0.00017584	382.398	161.229	55991
4933404M02Rik	-1.24646	9.45485e-09	57.6996	24.3193	66748
AI464131	-1.24693	6.64727e-09	363.789	153.28	329828
A930004D18Rik	-1.24714	0.0051208	356.915	150.362	77940
Gm11805	-1.24755	0.0013318	1605.46	676.16	621858
Ctsk	-1.2477	1.05669e-09	4495.96	1893.34	13038
Hmgb3	-1.25102	6.63917e-09	3357.49	1410.66	15354
2010320M18Rik	-1.25183	7.84478e-06	1298.8	545.384	72093
Ankrd37	-1.25262	0.00288663	314.975	132.19	654824
Atp6v0a4	-1.25331	1.24273e-05	197.963	83.0424	140494
Gm9292	-1.25614	0.000511629	1689.17	707.19	668662
Pcdhb22	-1.26113	0	577.091	240.772	93893
Sephs2	-1.26134	1.11022e-16	15713.5	6554.97	20768
Adam19	-1.26403	0.00863741	1128.12	469.729	11492
Ampd3	-1.26605	0.00911043	176.596	73.4281	11717
Gramd1b	-1.26651	1.3293e-11	656.186	272.753	235283
Mgat3	-1.27037	1.66533e-15	1548.98	642.133	17309
Alox5ap	-1.27191	0.00023733	113.019	46.8021	11690
F3	-1.27388	5.68767e-13	3095.3	1280.04	14066
Dhcr7	-1.27554	1.4164e-11	3267.97	1349.9	13360
Ccne2	-1.27648	6.39384e-05	616.893	254.654	12448
Slc2a1	-1.27787	0.0103389	13347.1	5504.4	20525
Mafa	-1.27945	5.2238e-06	102.548	42.2452	378435
Gm7714	-1.27994	0.000592416	45.4167	18.7032	665615
Rgma	-1.28703	4.41901e-11	7070.18	2897.32	244058
Snn	-1.29214	6.65172e-06	2033.75	830.473	20621
Cbr2	-1.29333	4.27425e-09	9486.67	3870.65	12409
Tifa	-1.29404	7.65996e-11	154.911	63.1738	211550
Aacs	-1.29515	1.11858e-09	9914.17	4039.95	78894
Tpcn1	-1.29598	7.38768e-09	1450.63	590.784	252972
Ebpl	-1.29704	6.89069e-08	966.478	393.319	68177
Gm14148	-1.29737	0.000752677	19048.8	7750.33	100043839
Gas1	-1.29763	6.93964e-06	14963.1	6086.91	14451
Rrm2	-1.29878	6.80114e-08	5959.55	2422.38	20135
Ctdspl	-1.30225	0.00752458	379.83	154.018	69274
Gm5602	-1.30498	1.23496e-07	104.378	42.2444	434249
Arhgef19	-1.30997	3.90531e-08	736.744	297.15	213649
Impact	-1.31937	6.55614e-07	2971.68	1190.78	16210
Pxdn	-1.31994	2.44846e-08	1674.91	670.886	69675
Spry3	-1.32254	2.00528e-12	391.845	156.671	236576
2410066E13Rik	-1.32372	7.27307e-13	126.899	50.6964	68235
Alg9	-1.32929	5.18119e-12	3180.95	1265.9	102580
Gm12184	-1.33021	4.06471e-05	117.296	46.6497	100039945
Ccne1	-1.33331	0.000619885	5046.38	2002.7	12447
Cdsn	-1.33648	4.54765e-05	27425.1	10860	386463
Gpsm1	-1.33795	0	1369.97	541.934	67839
Gm5899	-1.34012	6.896e-06	4934.16	1948.94	545982
Tk1	-1.34513	1.17595e-12	4389.92	1727.95	21877
Trim65	-1.34656	4.16211e-06	416.553	163.8	338364
Ralgds	-1.35531	0	1376.96	538.184	19730
Gm7262	-1.35752	0.000890187	85.3177	33.2955	639116
Ccng1	-1.35856	0	11414.1	4451.16	12450
Pdgfrb	-1.36066	0	4088.33	1592.01	18596
1700031L13Rik	-1.36231	3.32525e-05	82.7564	32.1888	67327
C1qtnf6	-1.37024	0	3154.21	1220.14	72709
Col14a1	-1.37044	3.7279e-08	131.261	50.7685	12818
Bmper	-1.37165	1.00041e-07	1420.38	548.906	73230
Iqcf6	-1.37379	0.000614108	95.9222	37.014	100041096
Zdhhc12	-1.38477	0.00896127	2208.16	845.62	66220
Apln	-1.38542	4.46219e-05	291.781	111.687	30878
Egln3	-1.38943	1.03086e-05	1364.8	520.963	112407
Sp4	-1.39208	8.24182e-06	114.549	43.6447	20688
Insig1	-1.3943	3.88592e-11	3236.23	1231.16	231070
Dpt	-1.41257	1.63656e-07	400.498	150.443	56429
Sgk1	-1.41638	0.0012208	1843.02	690.49	20393
Marcksl1	-1.41899	9.96456e-09	8311.61	3108.32	17357
Hba-a2	-1.4224	2.62124e-13	508.506	189.718	110257
Olfr90	-1.42687	0.000530645	71.1553	26.4653	258469
Paqr8	-1.43099	1.21243e-08	102.009	37.8327	74229
Gm9315	-1.4321	9.02897e-07	5791.47	2146.27	668714
Ifna12	-1.43845	4.76226e-07	229.734	84.7637	242519
Calm1	-1.44029	3.05023e-11	3073.02	1132.39	12313
Lrrc17	-1.4436	0.00116355	172.089	63.2681	74511
Ccnyl1	-1.44579	3.54063e-10	5098.64	1871.67	227210
Gm6091	-1.44767	5.2935e-09	4823.43	1768.33	619653
Hmx2	-1.46058	9.54169e-06	530.824	192.873	15372
Ak3l1	-1.46821	2.4466e-12	2348.16	848.699	11639
Fam5c	-1.47328	2.55391e-10	1706.62	614.661	215378
Casp6	-1.48478	4.47767e-05	1175.13	419.877	12368
Spn	-1.4884	6.98821e-07	404.026	143.998	20737
Rgs9bp	-1.49402	9.58641e-07	205.666	73.0159	243923
Sesn1	-1.50116	1.44695e-12	1111.56	392.678	140742
Ndrg4	-1.50599	0.00855253	2584.1	909.836	234593
Gpr85	-1.50644	2.9458e-07	859.398	302.489	64450
4930513N10Rik	-1.50792	0.000492738	93.8352	32.9941	319960
Gm6532	-1.50869	3.84692e-13	9674.42	3399.88	624862
Spry1	-1.51027	0	12529.6	4398.47	24063
Mxd3	-1.51073	2.38474e-09	366.648	128.669	17121
Adamts7	-1.51852	3.8382e-07	331.979	115.876	108153
Sdpr	-1.52124	0	1794.36	625.132	20324
Gm2732	-1.52697	5.86296e-06	287.111	99.6288	100040358
Gm4347	-1.53272	0.00408966	55.7211	19.2585	100043302
Spon2	-1.53365	5.0602e-09	1020.65	352.533	100689
Fam55c	-1.53845	3.0281e-07	99.9203	34.398	385658
Acox2	-1.54801	0.0030014	203.431	69.5696	93732
2810030E01Rik	-1.55845	3.14441e-05	248.126	84.243	72668
Dna2	-1.57932	7.58425e-05	130.464	43.6586	327762
Angpt4	-1.59262	2.06665e-07	153.63	50.9389	11602
Pgm2l1	-1.59645	0.00326481	140.633	46.5057	70974
Gm15412	-1.6071	0.00410673	44.5728	14.6314	670727
Rapgef3	-1.60952	1.04559e-05	194.876	63.8621	223864
Mrgprf	-1.63691	0	2862.99	920.577	211577
Slc40a1	-1.65671	0.010474	976.124	309.588	53945
Chst1	-1.66093	0	3658.4	1156.92	76969
Kcnn4	-1.68376	0.000321753	929.979	289.475	16534
Egr2	-1.71695	6.99962e-05	850.454	258.7	13654
1700054N08Rik	-1.72113	1.01696e-13	984.345	298.564	73420
Aspn	-1.73896	9.23892e-11	200.91	60.1897	66695
Prelp	-1.77339	7.97729e-12	636.286	186.127	116847
Peg13	-1.80294	0	1543	442.209	353342
Samd10	-1.82944	9.62563e-14	323.954	91.1521	229011
Gm6706	-1.91161	0.00225265	852.06	226.474	626797
Mfsd9	-2.04788	4.53737e-12	295.077	71.3611	211798
Adamts1	-2.12067	0	7875.2	1810.83	11504
Gm614	-2.24931	3.02439e-05	117.357	24.683	245536
Rbm46	-2.48752	6.71849e-08	80.4587	14.3468	633285
A930035F09Rik	-2.75121	4.07387e-05	171.252	25.4354	77837

## Sheet: M24
gene	log2FC	p.value	ctrl	M24	entrezid
4933403O03Rik	4.87681	0	28.4798	836.762	74399
Hist2h4	4.27022	0.0055864	21.3146	411.284	97122
A430089I19Rik	3.95309	0	78.0604	1209.01	331195
BC061212	3.82691	0	88.894	1261.5	381724
Gm12800	3.37512	3.55271e-15	44.4404	461.095	381535
Gm12794	3.2934	0	54.7352	536.636	332923
Tnf	3.2835	1.08329e-05	23.8409	232.142	21926
Dux	3.25554	0	39.6034	378.223	672911
Zscan4d	3.10382	0	53.4987	459.926	545913
EG664783	3.07829	5.32907e-15	49.1847	415.421	664783
Cxcl1	2.96409	4.48347e-11	2307.74	18008	14825
Zscan4c	2.88287	0	70.5124	520.112	245109
Gm16429	2.8784	0	76.9491	565.833	100040981
AA684185	2.71772	0	117.265	771.412	100040632
Gm4186	2.67811	9.96925e-12	56.3519	360.663	100043042
Fos	2.64105	5.11607e-09	209.722	1308.22	14281
Gm10526	2.56865	0	269.857	1600.94	100040604
Gm7942	2.52422	0	48.1836	277.182	666133
Gm8951	2.50127	8.32236e-05	18.5076	104.787	668055
Gm13043	2.48061	3.26545e-10	29.9931	167.401	545693
Gm10527	2.47196	0	195.068	1082.23	620963
Tnfaip3	2.45596	8.99969e-12	521.636	2862.11	21929
BC080695	2.44052	3.33067e-16	54.8191	297.578	329986
1810011O10Rik	2.43184	4.81029e-09	124.201	670.163	69068
Csrnp1	2.35902	0.000230036	370.478	1900.63	215418
Gm6468	2.3356	0	130.704	659.742	624049
1200016E24Rik	2.32287	0.000219982	3672.07	18372.4	319202
Zscan4-ps1	2.25913	2.05126e-11	42.7662	204.724	545912
Gm13119	2.20032	2.22045e-16	58.2628	267.764	433779
Gm6172	2.19824	0	315.271	1446.84	620692
Gm6523	2.17981	0	52.6932	238.75	624698
Gm13101	2.09447	0.000103004	82.0697	350.496	626922
Zscan4-ps2	2.04668	3.62538e-11	69.4154	286.793	665913
Gm7963	2.00079	0	87.3906	349.753	666169
Gm2881	2.00075	4.08579e-05	1298.15	5195.31	100040649
Gm3593	1.87292	1.61823e-07	3340.15	12234	100041962
Gm2326	1.85919	5.69458e-06	3866.84	14029.1	100039583
Gm10525	1.84316	0	551.838	1979.97	639825
Gm4337	1.84119	5.88632e-08	30.3374	108.701	100043286
Rasl11b	1.84075	1.1291e-13	389.242	1394.25	68939
Gm6596	1.781	2.53376e-05	158.261	543.884	625530
Hes1	1.75956	2.46159e-07	263.778	893.142	15205
Pim1	1.74487	9.99384e-11	1097.81	3679.48	18712
Gm3245	1.72539	0.000165687	3043.18	10062.9	100041274
Gm4316	1.72	2.67444e-07	96.7662	318.784	100043251
Gm13109	1.70553	0.00267677	47.1965	153.93	329984
Gm8947	1.68099	2.63918e-05	65.8085	211.014	668050
Gm7349	1.68081	1.79856e-14	16.9473	54.3347	664808
Gm6507	1.67966	1.19307e-05	75.2657	241.115	624483
Hist1h1c	1.6783	2.47646e-12	5874.67	18801.9	50708
Dusp4	1.657	1.16407e-12	472.66	1490.58	319520
Gm7659	1.65117	0.000837684	134.33	421.914	665490
Zfp36	1.61939	0.000120492	3813.01	11715.3	22695
Gm7354	1.60879	1.21009e-06	18.8234	57.4104	664818
Gm4148	1.6058	0.010615	4107.08	12500.5	100042984
Ccl2	1.58754	4.4742e-14	9538.57	28666.9	20296
Clk1	1.58614	0.000556983	23.7226	71.226	12747
2610019E17Rik	1.58282	2.22304e-05	481.119	1441.22	75614
Gm4569	1.58278	0.00118329	3061.11	9169.46	100043650
Rel	1.55816	6.81783e-07	499.637	1471.32	19696
Ccl7	1.55807	1.46527e-12	6716.94	19778.8	20306
Bmp8b	1.50956	0.000836911	41.8382	119.123	12164
Gm6804	1.50411	3.34326e-05	103.185	292.682	627881
Madcam1	1.49124	0.00344266	31.7631	89.2954	17123
Gm10679	1.46806	1.57152e-07	223.352	617.903	100042753
Gm4365	1.46651	1.43002e-09	54.8904	151.69	100043329
Gadd45b	1.45931	0.00153122	5697.68	15667.3	17873
Gm5486	1.45207	0.00143183	18.522	50.6762	433024
Dlx2	1.44909	2.08337e-07	469.173	1281.01	13392
Gm3977	1.44648	0.000128263	141.625	385.989	100042702
Slc30a1	1.43234	6.66134e-16	666.598	1799.04	22782
Gm5154	1.41326	2.45242e-06	13.3194	35.4748	381818
Jun	1.40229	1.55711e-10	2417.62	6390.26	16476
Gm3651	1.39851	8.74618e-08	4186.3	11036.3	100042075
4930515G01Rik	1.34958	0.000348961	72.9821	185.986	67642
Nfkbia	1.32668	1.43512e-05	8532.91	21402.7	18035
3632451O06Rik	1.32142	0.000192614	20.6665	51.6482	67419
B230217O12Rik	1.30396	0.00707108	191.472	472.756	320879
Gm6871	1.2882	0.000525519	24.121	58.9092	628359
Nt5dc3	1.28028	1.17272e-09	1622.02	3939.68	103466
V1re9	1.2716	1.73754e-06	20.6664	49.8945	252904
Gm3994	1.24841	0.002489	167.688	398.393	100042728
Kcnq1ot1	1.23848	0.00148509	690.222	1628.58	63830
Dusp8	1.23713	0.000136424	206.855	487.618	18218
Gm3968	1.22146	0.00199049	342.039	797.573	100042691
Cd300lb	1.21835	0.000163098	78.709	183.141	217304
Gm4685	1.21448	0.00742937	22.8753	53.0838	100043837
Gm13083	1.21231	0.000186027	29.1048	67.4384	279185
Chrne	1.21076	0.00497656	42.7237	98.8881	11448
Cd69	1.20822	0.00025348	16.8507	38.934	12515
4930502M04Rik	1.19549	0.000833565	18.6675	42.7528	74974
Gm3824	1.1937	3.36978e-08	85.6701	195.961	100042397
Gm3282	1.18988	1.27506e-09	19.4279	44.3217	100041343
Trpv3	1.16167	1.66292e-06	56.9278	127.357	246788
Psg25	1.15476	0.00640058	15.984	35.588	114868
Slc25a25	1.13713	4.62625e-09	1152.9	2535.73	227731
4833419G08Rik	1.1317	0.000819039	30.1415	66.0454	74842
Gm13078	1.13135	4.84657e-06	30.1766	66.1059	277666
Lamb1-1	1.12143	0.00406051	105.637	229.826	16777
Nab2	1.10797	1.5421e-13	5095.7	10983.4	17937
Steap4	1.10697	0.0025666	22.1486	47.7063	117167
Gm8359	1.09416	0.000115173	17.0659	36.4338	666914
Kbtbd8	1.09276	0.000598955	175.788	374.924	243574
Nfkbiz	1.08508	0.00563139	1768.32	3751.48	80859
Ly75	1.0731	5.23193e-06	505.376	1063.28	17076
Mtcp1	1.0692	0.00160117	88.3298	185.34	17763
Abl2	1.06663	5.03475e-12	860.878	1803.14	11352
Calcrl	1.06166	0.00323458	2643.23	5517.31	54598
Gm9909	1.05937	0.00162669	41.6262	86.7498	628856
Olfr1353	1.04835	8.88511e-13	15.4818	32.0187	259044
Retnlb	1.04641	5.81328e-05	16.4426	33.9603	57263
Snai1	1.03428	0.00106373	1576.44	3228.7	20613
Neat1	1.02828	4.93511e-08	4908.83	10012	66961
Cyb5d1	1.02738	0.00172231	1131.54	2306.43	327951
Gm4302	0.994146	0.000141008	121.799	242.611	100043227
Sik1	0.992878	0.000148762	4311.45	8580.43	17691
Fus	0.984272	0.00048475	3332.68	6593.09	233908
Gm4013	0.983045	0.00513606	35.1684	69.515	100042757
Olfr227	0.981281	0.0078092	16.8573	33.2801	622733
Gm4724	0.978829	0.00141258	139.902	275.727	100043915
Zc3h12b	0.977682	2.7605e-06	171.408	337.553	547176
Ankrd28	0.971728	0.0023019	1157.38	2269.84	105522
Gm505	0.971568	0.000923095	1912.31	3749.99	244666
Stx3	0.970485	0.00644305	638.165	1250.48	20908
Serpind1	0.965937	0.00295575	16.6126	32.4499	15160
Gm4794	0.965695	0.000603127	15.3736	30.0247	215895
Cpeb2	0.963567	0.000210642	343.936	670.719	231207
Usp53	0.961027	1.31749e-05	450.792	877.555	99526
Nnat	0.948491	9.73002e-05	172.707	333.3	18111
Gm8332	0.939059	2.71869e-05	158.959	304.768	666862
Mt1	0.932169	0.00241762	7797.55	14878.8	17748
Hexim1	0.928439	9.53114e-06	4148.06	7894.66	192231
Clcn5	0.925376	0.000113971	1745.29	3314.63	12728
1810026B05Rik	0.924388	0.00190568	474.417	900.386	69170
Tspan1	0.908524	0.010656	18.2787	34.3115	66805
Sgms2	0.904827	0.00990902	987.352	1848.64	74442
Wdr43	0.901424	0.000926388	5154.19	9627.56	72515
Gm2251	0.900849	0.000568901	7371.98	13764.7	100039464
Fnip2	0.895694	0.00106984	890.493	1656.77	329679
Slc7a11	0.894613	0.00216798	332.205	617.607	26570
Epc1	0.88895	0.00049797	466.846	864.519	13831
Bach1	0.8778	4.55812e-05	579.674	1065.19	12013
Per2	0.872144	6.50148e-06	199.09	364.411	18627
Hnrnph3	0.87072	0.000202282	395.584	723.355	432467
Ino80	0.860457	0.00609614	561.229	1018.97	68142
Capza3	0.849378	0.00203749	16.2238	29.2308	12344
Gm2233	0.844139	0.000350023	17.1425	30.774	100039432
Snx8	0.842584	2.18366e-06	841.848	1509.65	231834
Rlf	0.842271	0.000113248	1149.69	2061.24	109263
Gm129	0.836242	2.5836e-09	1962.1	3503.13	229599
Olfr1284	0.832465	0.000705984	19.0999	34.0117	258379
Btaf1	0.830788	0.0103159	2845.37	5060.94	107182
B3gnt2	0.825009	2.36475e-08	2080.81	3686.25	53625
Olfr874	0.818451	6.87073e-07	22.0854	38.9479	258882
Eea1	0.804881	2.92528e-05	3212.37	5612.02	216238
Wnt5a	0.804095	0.00365168	21.8911	38.223	22418
Gm6712	0.802532	0.00581328	418.69	730.261	626854
Olfr1020	0.795216	0.00592175	13.479	23.3907	258573
D330038O06Rik	0.793882	0.00108143	489.903	849.36	330788
B4galt5	0.793265	0.010271	2305.45	3995.33	56336
Coq10b	0.791319	0.00529367	3156.01	5461.97	67876
Olfr395	0.788953	0.00864794	26.642	46.0326	259007
Spopl	0.78024	0.00702032	283.665	487.171	76857
Stk24	0.779838	0.000136814	3251.84	5583.21	223255
Gm15468	0.771229	0.00014255	127.452	217.525	382019
Spam1	0.766056	0.000327425	18.7669	31.9152	20690
Junb	0.76511	0.000241706	13917.9	23653.5	16477
Ttll4	0.762951	0.00325886	831.785	1411.5	67534
Lrp8	0.761424	3.75891e-05	1131.05	1917.31	16975
Safb2	0.760403	0.000155794	1120.35	1897.84	224902
Pfdn2	0.755993	0.00110899	4398.4	7427.99	18637
Rab11fip2	0.751224	0.00780046	1182.52	1990.44	74998
Clk4	0.750424	0.000915988	1527.01	2568.88	12750
Riok2	0.74794	0.00142943	2567.97	4312.62	67045
Fbxo33	0.747781	0.000158779	1172.97	1969.66	70611
1700087M22Rik	0.74641	0.00578918	17.1994	28.8539	78467
Tsc1	0.743895	0.00787646	747.991	1252.65	64930
Sgtb	0.741591	0.00652195	173.017	289.288	218544
Gnl3	0.73846	0.000917097	3669.61	6122.36	30877
Gm6996	0.738418	0.000265778	71.6828	119.592	629689
Mars2	0.72601	0.00297304	997.179	1649.39	212679
Atxn3	0.722805	0.00302958	670.937	1107.31	110616
Gm340	0.721788	0.0106993	1206.22	1989.32	381224
Cad	0.721782	0.00279279	3018.04	4977.4	69719
Gtf3c4	0.71947	5.26036e-05	1637.09	2695.6	269252
Nus1	0.716842	6.04654e-07	3257.53	5354.01	52014
Sh3bp2	0.715103	0.00268247	385.508	632.85	24055
Prei4	0.71155	6.92333e-07	721.075	1180.8	74182
Mcf2	0.707592	0.00221274	16.8791	27.5649	109904
Ssrp1	0.705457	0.000270791	8654.43	14112.4	20833
Rabgap1l	0.701093	0.00959552	790.601	1285.31	29809
A630007B06Rik	0.692547	0.00730639	1803.51	2914.71	213993
Lcor	0.687321	1.51755e-05	326.638	525.981	212391
Nmt1	0.686588	0.00983374	6502.01	10464.8	18107
Suv420h1	0.683447	9.62771e-09	837.513	1345.02	225888
Usp9x	0.681741	0.00373561	3950.81	6337.39	22284
Sfrs5	0.680849	0.000441916	5316.55	8522.87	20384
Sbno1	0.67811	0.00306078	4713	7541	243272
Gsk3a	0.675286	0.000767656	6202.2	9904.38	606496
Nktr	0.67469	0.00748501	1037.78	1656.55	18087
Fbxo30	0.671071	0.00609706	3028.61	4822.32	71865
Tmed9	0.664775	0.000299773	5215.94	8268.93	67511
Arntl	0.662691	0.00182115	2349	3718.55	11865
A630033E08Rik	0.660691	0.00316074	288.61	456.245	240041
Nf2	0.660271	9.80185e-08	1734.58	2741.3	18016
Rab11fip1	0.655031	1.61069e-07	1543.77	2430.9	75767
Tatdn2	0.652763	0.00400829	1018.88	1601.86	381801
Plekhf2	0.650943	0.00022085	420.014	659.503	71801
Gabpb2	0.650197	0.00276788	682.242	1070.7	213054
Stard4	0.641405	0.00274124	1370.94	2138.46	170459
Oosp1	0.636746	0.00337213	18.0309	28.0347	170834
Nxnl1	0.633084	0.00847741	15.7119	24.3672	234404
Rnf19a	0.632524	0.0060393	2405.33	3728.92	30945
Zfp655	0.629985	0.000208553	1335.79	2067.2	72611
Zcchc10	0.627715	0.00172488	1044.89	1614.48	67966
Rest	0.627391	0.00289634	3182.56	4916.31	19712
Gigyf2	0.620221	0.00261838	1361.98	2093.52	227331
Serpinb3c	0.617909	0.000221476	20.9434	32.1408	381286
Rad18	0.613709	0.00240663	618.893	947.023	58186
Prpf4b	0.60962	0.000656526	896.353	1367.71	19134
Gm8539	0.608508	0.00894152	587.143	895.207	667253
Usp36	0.600048	0.00553154	1776.46	2692.71	72344
Eda2r	0.596955	0.0104475	913.087	1381.06	245527
Zfp568	0.590734	0.00511517	1035.37	1559.28	243905
Trhr	0.589306	0.00451097	13.8489	20.836	22045
Apbb3	0.586791	0.00113784	954.164	1433.06	225372
Cit	0.580996	4.17234e-07	650.653	973.3	12704
Asph	0.576755	0.00246745	1789.57	2669.13	65973
Whsc1	0.573561	0.00108423	1197.15	1781.6	107823
Myc	0.570596	0.00878029	13247.3	19674.1	17869
D4Wsu53e	0.566776	0.00121816	3970.03	5880.44	27981
Fam55b	0.562715	0.00925294	21.2273	31.3537	78252
Slc4a4	0.562692	4.16807e-07	2160.42	3191	54403
E2f3	0.554377	0.0023743	1049.85	1541.74	13557
Mdm2	0.551714	0.0014331	7470.22	10950	17246
Usp48	0.550613	7.01924e-08	1420.26	2080.27	170707
Ankrd17	0.545631	0.00849561	6848.63	9996.66	81702
Mdm4	0.54505	0.0024504	1642.81	2396.98	17248
Gm13363	0.544926	0.00717046	9270.68	13525.4	433406
Phf10	0.541403	0.000458857	5861.07	8530.13	72057
Bhlhe40	0.537679	0.000675873	10206.2	14815.7	20893
Smurf2	0.527163	0.00400272	2172.71	3131.07	66313
Phka1	0.523774	0.00712261	863.552	1241.54	18679
Zfp451	0.523492	0.00835549	1469.5	2112.3	98403
Pctk2	0.52004	0.00113738	1239.65	1777.65	237459
Pprc1	0.516957	4.36728e-05	4392.42	6285.26	226169
Arnt	0.515886	0.00954787	2281.49	3262.24	11863
Ndel1	0.512004	1.18399e-06	4459.44	6359.3	83431
Spp1	0.511289	0.0023165	17459	24884.8	20750
Gmeb2	0.509954	0.00604495	1472.16	2096.37	229004
Tpcn2	0.504561	0.00887799	225.575	320.021	233979
Itpripl1	0.497843	0.00522954	1050.4	1483.27	73338
Zfp518	0.496811	0.00083575	1036.53	1462.63	72672
Mecom	0.492165	0.0103633	765.972	1077.38	14013
Eif4e2	0.490285	0.00524833	3786.3	5318.71	26987
Lats1	0.487966	0.0075347	2001.17	2806.58	16798
Slc4a7	0.485138	0.0109227	361.043	505.359	218756
Acsl1	0.470957	0.00410079	1103.66	1529.71	14081
Phf23	0.470625	0.000154944	6854.32	9498.09	78246
Dnm1l	0.467916	4.11237e-05	2351.21	3251.98	74006
Blmh	0.464952	0.00418781	4322.83	5966.67	104184
Ctage5	0.462247	0.00902238	1850.2	2549	217615
Gabpb1	0.459959	0.00455302	1338.9	1841.66	14391
Birc6	0.459796	0.00773202	3600.7	4952.21	12211
Ppm1b	0.459753	0.00230173	2318.22	3188.27	19043
Tbl1xr1	0.457643	0.00587883	1554.79	2135.19	81004
Eif4g1	0.453669	9.34768e-07	14550.6	19927.3	208643
Uspl1	0.441365	2.4951e-05	1507.71	2047.3	231915
Gas5	0.439696	0.00964626	5488.93	7444.74	14455
Thap6	0.434381	0.00713207	360.979	487.801	381650
Keap1	0.43047	0.00408526	2582.26	3480.04	50868
Orc1l	0.428689	0.0102256	1340.21	1803.93	18392
Rabggtb	0.426189	0.000392763	5938.91	7980	19352
Hnrnpa3	0.426161	0.0107611	10830.6	14552.6	229279
Ptp4a1	0.420686	0.0013303	12818.4	17158.2	19243
Luc7l2	0.418382	0.000441895	987.998	1320.39	192196
Tcf12	0.416589	0.00519096	5666.4	7563.33	21406
Zfp420	0.412152	0.0107506	391.118	520.449	233058
Insig1	0.410204	0.00676097	3236.23	4300.55	231070
5330426P16Rik	0.400591	0.000246785	1072.29	1415.47	68190
Morf4l1	0.387463	0.00174041	15039.9	19673.5	21761
Fbxo11	0.38072	0.00842957	4041.13	5261.52	225055
Evi5	0.376906	0.00962665	2109.67	2739.52	14020
Flcn	0.374943	0.00443894	3860.44	5006.18	216805
H3f3b	0.373572	0.000142386	27059.2	35056.8	15081
Nol4	0.369879	0.0103026	17.2747	22.3231	319211
Nup153	0.354024	0.0105453	3791.24	4845.66	218210
Srrt	0.340047	0.000957061	7637.5	9667.53	83701
Ephx1	-0.265705	0.00528103	29170.9	24264.2	13849
Tmem14c	-0.333612	0.00500005	5631.82	4469.11	66154
Mmp11	-0.351378	8.83944e-05	14663.4	11493.7	17385
Hdac7	-0.378571	0.00805022	9626.59	7404.76	56233
Evl	-0.384959	7.6748e-05	6677.4	5113.56	14026
Mvd	-0.399046	0.000353341	24573.8	18635.8	192156
C1qtnf6	-0.404092	0.00122497	3154.21	2383.67	72709
Leprot	-0.407067	0.000916228	2773.44	2091.61	230514
Hmgn2l6	-0.414954	0.010855	11775.5	8832.15	633596
Fkrp	-0.415512	0.00153294	7241.76	5429.54	243853
Ptn	-0.417181	0.000210476	5019.49	3759.03	19242
Med24	-0.431107	0.00621649	4745.25	3519.51	23989
Shkbp1	-0.431532	0.00720042	5132.05	3805.28	192192
Chst1	-0.432494	0.00389286	3658.4	2710.8	76969
Pgap2	-0.436461	3.5327e-06	2162.62	1598.05	233575
Acadm	-0.437778	0.00419301	3615.69	2669.36	11364
Col4a5	-0.441334	0.00150553	4144.99	3052.59	12830
Tbc1d22a	-0.443774	0.00364075	2992.48	2200.1	223754
Tmem19	-0.445244	0.00118606	4262.99	3131	67226
Fkbp14	-0.449969	7.43524e-06	1649.44	1207.49	231997
Figf	-0.452833	0.0108339	2112.28	1543.25	14205
Arhgef18	-0.454814	0.00230124	4087.53	2982.28	102098
1700021K19Rik	-0.462247	0.00161859	1840.79	1336.15	224118
Fam53b	-0.463737	3.94889e-05	2396.33	1737.59	77938
Dyrk1b	-0.464515	0.00494274	4810.95	3486.56	13549
Aldh4a1	-0.467005	0.00994491	630.331	456.022	212647
Ppa2	-0.468204	0.000267018	2445.48	1767.75	74776
Cenpl	-0.47105	0.00956631	804.982	580.745	70454
1110038F14Rik	-0.476793	0.0108905	1608.91	1156.12	117171
Sesn3	-0.48073	0.000393786	2413.08	1729.25	75747
Rgs12	-0.485938	0.000499315	1152.1	822.639	71729
Prr14	-0.488208	0.000435537	6741.84	4806.33	233895
S100a16	-0.491843	0.00258043	2613.45	1858.47	67860
Lgmn	-0.492872	4.78109e-05	10381.2	7376.95	19141
Athl1	-0.495101	0.00893099	3399.67	2412.11	212974
Arhgef10l	-0.500456	0.00327722	1053.89	744.979	72754
1700030K09Rik	-0.507219	0.00132256	935.52	658.211	72254
Slc9a1	-0.50806	0.00665592	3096.49	2177.35	20544
Ccng1	-0.508543	2.84942e-06	11414.1	8023.33	12450
Tle6	-0.510022	1.37141e-07	2610.11	1832.85	114606
Arfgap3	-0.514713	0.000447695	3647.05	2552.69	66251
Atp8b2	-0.515036	0.00941727	7266.66	5085.03	54667
Itfg3	-0.515735	0.00115423	7340.42	5134.16	106581
1110021L09Rik	-0.516666	0.00114614	1377.28	962.695	76306
Magee1	-0.517154	0.00187917	2272.3	1587.77	107528
Tead3	-0.517901	0.00326793	2274.11	1588.21	21678
Tle2	-0.518512	0.00552796	1387.93	968.903	21886
Pbx3	-0.52097	0.00773146	892.427	621.935	18516
Cdo1	-0.53133	0.000841612	1613.03	1116.08	12583
Vrk3	-0.533381	7.51147e-07	3025.33	2090.3	101568
B230312A22Rik	-0.535954	0.00645163	2258.63	1557.78	230088
Ccdc6	-0.538609	0.000660091	2408.11	1657.82	76551
Dnajc4	-0.542181	0.00548202	4365.1	2997.65	57431
Gyg	-0.543692	0.000259755	3496.52	2398.66	27357
Foxo1	-0.545643	0.00216914	2275.49	1558.91	56458
Saps1	-0.550062	0.00382917	13166.7	8992.76	243819
Irak2	-0.552127	0.00189359	2042.05	1392.71	108960
Slc9a3r1	-0.554632	0.00895813	4305.61	2931.39	26941
Dennd2a	-0.555507	0.000137197	862.736	587.021	209773
Tcfap2a	-0.556108	0.000338817	1429.35	972.152	21418
Tbc1d22b	-0.556426	0.00376678	2838.15	1929.9	381085
Nicn1	-0.563078	0.000402808	2545.64	1723.04	66257
0610007C21Rik	-0.566759	0.00843071	2470.33	1667.8	381629
Ttc7b	-0.568094	2.02682e-05	2943.71	1985.55	104718
2310044H10Rik	-0.574939	0.0107063	4969.21	3335.9	69683
Laptm4b	-0.577262	9.44667e-05	14854.1	9955.76	114128
2310061J03Rik	-0.577471	0.00708734	250.02	167.548	66391
Il11ra1	-0.585941	2.64403e-06	2702.18	1800.23	16157
Ankrd46	-0.589058	0.000513388	6523.9	4336.94	68839
Osr1	-0.590537	0.00160806	7472.22	4962.27	23967
2900092E17Rik	-0.592709	0.001837	2033.96	1348.71	67278
Rdh14	-0.592821	0.000393951	878.063	582.195	105014
Numbl	-0.594356	1.36131e-05	7874.43	5215.55	18223
Pik3r2	-0.595339	0.000288027	5687.13	3764.25	18709
Gatsl2	-0.598738	5.23162e-05	458.44	302.722	80909
Rara	-0.600796	0.00676685	2548.89	1680.71	19401
Wasf1	-0.601201	0.000260655	866.224	571.019	83767
4933404M02Rik	-0.60195	0.0107084	57.6996	38.0161	66748
BC046404	-0.602148	0.00829428	1255.73	827.241	192976
Gm5548	-0.602384	0.00027076	1294.07	852.357	433643
Apbb1	-0.602648	0.00133664	3928.43	2587.05	11785
Sertad4	-0.604621	0.00319899	3065.42	2015.95	214791
Phf1	-0.60669	8.96015e-07	3684.09	2419.35	21652
Mccc2	-0.611201	0.000326753	2202.25	1441.7	78038
Trpv2	-0.618102	0.00372534	44.9151	29.2634	22368
Ppap2a	-0.619703	3.89392e-06	6074.93	3953.6	19012
Myo7a	-0.619709	0.00384059	185.917	120.995	17921
Kifap3	-0.624295	0.00198565	1525.8	989.843	16579
Ube2t	-0.635301	0.00938783	876.442	564.259	67196
Dynlt1-ps1	-0.651142	2.51247e-05	9544.85	6077.93	100043890
Tlr6	-0.652301	0.00341307	362.208	230.46	21899
Plscr3	-0.655863	0.000229836	6216.21	3945.4	70310
BC031353	-0.659974	0.00614312	973.477	616.104	235493
Wdr6	-0.663599	0.000301061	15941.6	10063.9	83669
Gm2410	-0.673482	0.0024427	24.7934	15.5452	100039761
Arhgef19	-0.674644	0.0075359	736.744	461.56	213649
Itga3	-0.675475	0.00171886	7363.88	4610.71	16400
Plcd1	-0.680423	0.00170206	166.127	103.66	18799
A830007P12Rik	-0.685787	0.00445189	988.123	614.283	227612
Gcc2	-0.686424	0.00040556	1264.27	785.604	70297
Cdca3	-0.688188	0.000325748	3931.28	2439.88	14793
Plxnb2	-0.688932	0.000977623	12881.1	7990.32	140570
Gm5509	-0.689971	0.00361679	2572.3	1594.48	433204
Mxd3	-0.690064	0.00540976	366.648	227.258	17121
Cerk	-0.691503	0.00422607	882.288	546.32	223753
1500010J02Rik	-0.694209	0.00714721	3292.24	2034.76	68964
Fhl2	-0.70011	2.97694e-06	3365.21	2071.37	14200
Fcgrt	-0.700877	0.000110374	6009.16	3696.82	14132
Gm10439	-0.704458	0.00430148	1665.17	1021.87	382243
Zbtb3	-0.708049	0.000284085	266.197	162.952	75291
Ebpl	-0.70825	0.00435509	966.478	591.545	68177
Dip2b	-0.708288	0.00653967	4577.58	2801.69	239667
1110036O03Rik	-0.711373	2.48545e-05	13965.3	8529.12	66180
Ralgds	-0.71356	1.16975e-07	1376.96	839.686	19730
Plekhg5	-0.715637	0.000366799	1694.29	1031.72	269608
Gulp1	-0.717364	0.00405379	688.418	418.701	70676
Tmem104	-0.726306	0.00827453	391.995	236.941	320534
Clec5a	-0.728939	0.0083129	34.3951	20.7522	23845
Plcd3	-0.740064	0.00370125	3544.33	2122.03	72469
Maged2	-0.741021	0.000281158	6020.37	3602.08	80884
Ankra2	-0.746698	3.75294e-09	802.723	478.395	68558
Cdc42ep5	-0.747144	0.000180984	710.898	423.54	58804
Gm16515	-0.753712	0.000573712	1958.12	1161.31	24083
Gm13305	-0.755269	0.00468719	1857.09	1100.21	100042555
Btbd2	-0.755797	0.00463373	5291.17	3133.53	208198
Gpr180	-0.757498	0.00512504	1535.77	908.441	58245
Chrd	-0.7649	0.00321224	636.817	374.763	12667
Hdhd3	-0.775119	0.00698959	1182.63	691.061	72748
Zbtb7c	-0.777681	2.73692e-11	772.683	450.709	207259
Ppp1r3d	-0.779847	5.53754e-05	602.168	350.72	228966
Smad6	-0.781799	0.00251557	1351.85	786.293	17130
Ifna12	-0.781894	0.00889114	229.734	133.614	242519
C430004E15Rik	-0.782574	0.00484983	3474.48	2019.81	97031
Gm684	-0.789109	0.00324971	268.46	155.358	270157
Hexb	-0.800269	0.00566582	3627.13	2082.85	15212
Gab1	-0.80037	0.00132832	1310.69	752.6	14388
Smg6	-0.803524	0.000315011	1801.03	1031.9	103677
Tnfsf12	-0.811548	0.00605179	1785.14	1017.12	21944
1700003E16Rik	-0.813241	0.00346114	115.266	65.5981	71837
V1rg6	-0.815561	0.0027445	34.9637	19.8659	171241
Sox4	-0.823412	0.000680069	4548.06	2570.13	20677
2310030G06Rik	-0.823443	9.13172e-06	1688.28	954.032	66952
Mgat3	-0.831994	5.15708e-09	1548.98	870.14	17309
Aldh6a1	-0.83512	0.000160502	2110.37	1182.94	104776
1110067D22Rik	-0.838688	1.49093e-05	1801.76	1007.46	216551
Sema3f	-0.842558	0.00521898	3589.21	2001.54	20350
Foxa1	-0.84948	1.20015e-13	820.043	455.111	15375
Cdkn2d	-0.853125	7.58333e-05	1201.48	665.118	12581
Gm6744	-0.862158	0.00572929	35.8174	19.7042	627311
Col14a1	-0.866176	0.000452155	131.261	72.0099	12818
Ddx4	-0.881323	0.00608069	75.0223	40.7273	13206
Zfp319	-0.888044	0.0101372	2509.41	1355.95	79233
Hpcal1	-0.89397	0.00106354	634.268	341.319	53602
Mamstr	-0.896188	1.2176e-05	172.295	92.5746	74490
Zfp775	-0.902965	0.00731754	1102.11	589.394	243372
Rap2a	-0.903203	8.76802e-11	5049.26	2699.83	76108
Bmf	-0.90808	1.31441e-05	208.111	110.901	171543
Cabc1	-0.914229	1.80301e-07	476.277	252.726	67426
Cdc42ep1	-0.920782	0.000796233	7729.81	4083.06	104445
Ypel1	-0.923022	1.02762e-06	207.431	109.4	106369
Pmp22	-0.928564	3.99552e-06	11628.4	6109.32	18858
Ogn	-0.935178	1.39243e-09	4447.54	2325.96	18295
Gpsm1	-0.936685	3.22231e-12	1369.97	715.715	67839
Sepp1	-0.941687	2.28491e-05	1203.16	626.391	20363
Ddah2	-0.942669	0.000236216	1834.04	954.196	51793
Hba-a2	-0.945525	7.86327e-08	508.506	264.037	110257
4932417I16Rik	-0.947665	1.79913e-05	833.453	432.121	234740
Spry1	-0.951417	0	12529.6	6479.37	24063
Dlx3	-0.965119	8.02366e-06	140.777	72.1113	13393
Gm8074	-0.973737	0.00638454	48.9971	24.9486	666383
Crtap	-0.980893	0.00572574	59.3214	30.0561	56693
Ttc22	-1.00204	0.00181096	65.8073	32.8571	230576
1700031L13Rik	-1.00731	0.00162883	82.7564	41.169	67327
Gm3797	-1.01711	0.00759587	53.4315	26.4008	100042340
Alox5ap	-1.02056	0.0032079	113.019	55.7097	11690
Aspn	-1.02179	4.55687e-05	200.91	98.9494	66695
Gm9292	-1.02683	0.00447272	1689.17	829.02	668662
Fmod	-1.02913	6.2662e-07	950.208	465.609	14264
Foxo6	-1.03227	0.00134585	966.562	472.591	329934
Gm7714	-1.03395	0.00607783	45.4167	22.1802	665615
Agr3	-1.03442	0.00213805	33.1126	16.166	403205
Zfp467	-1.0522	0.00311433	179.096	86.3656	68910
Gm12184	-1.05275	0.000876224	117.296	56.5421	100039945
Olfr291	-1.05374	6.79553e-07	45.5655	21.9497	258410
Gm10693	-1.05698	0.00384331	45.2293	21.7389	675749
Cd3d	-1.0596	0.00434365	39.5154	18.9581	12500
Mrgprf	-1.06291	0	2862.99	1370.41	211577
Ccdc13	-1.06427	0.000790764	69.992	33.4711	434446
Ppp1r3b	-1.06723	0.00024613	117.622	56.133	244416
Fbxl8	-1.06919	0.00112385	420.12	200.223	50788
Csdc2	-1.08223	1.89113e-05	261.456	123.485	105859
Angpt4	-1.09801	0.000180797	153.63	71.77	11602
Fign	-1.10228	3.95639e-06	193.332	90.05	60344
Cpt2	-1.10358	1.32148e-10	5550.73	2583.09	12896
Samd10	-1.10513	1.42172e-07	323.954	150.594	229011
Zfp354c	-1.11384	6.00681e-08	383.99	177.427	30944
Il1f9	-1.11709	0.000138051	51.1843	23.5971	215257
Sdpr	-1.14905	0	1794.36	809.113	20324
Spin2	-1.15378	0.00714022	320.997	144.271	278240
Gm12052	-1.17015	0.000160094	44.2666	19.671	100042827
4930528H21Rik	-1.1838	0.000205972	35.2606	15.5214	78034
Gm7262	-1.1882	0.00367595	85.3177	37.4417	639116
Gm13977	-1.20536	0.00421287	90.343	39.1781	100043236
Fam102a	-1.2155	0.00166084	288.73	124.333	98952
Neurog1	-1.26576	0.00257243	48.0117	19.9671	18014
Sh3pxd2b	-1.26697	0.000108245	79.1021	32.8694	268396
Paqr8	-1.31111	2.21973e-06	102.009	41.1106	74229
4930513N10Rik	-1.32308	0.00154174	93.8352	37.5041	319960
Prelp	-1.34341	9.60658e-09	636.286	250.753	116847
Gm3806	-1.40113	0.00711373	119.872	45.3875	100042368
Spon2	-1.45552	1.53721e-08	1020.65	372.152	100689
1190003M12Rik	-1.46992	0.000690819	55.449	20.0173	68888
Gm2393	-1.49664	3.48569e-05	42.6852	15.1267	100039733
Selenbp1	-1.54066	0.00010607	120.551	41.4365	20341
4921528O07Rik	-1.56677	0.00184973	74.6375	25.1948	78258
Selenbp2	-1.61218	9.92473e-12	162.265	53.0778	20342
4933412A08Rik	-1.63704	0.00190165	60.9045	19.5817	74445
Iqcf6	-1.64117	8.33467e-05	95.9222	30.7524	100041096
Krtap28-13	-1.64764	0.000169016	51.3398	16.3857	71386
Bsnd	-1.89132	0.00062497	78.2119	21.0828	140475
Gm6959	-2.06381	0.00515002	352.15	84.2288	629257
Rbm46	-2.17096	4.58859e-07	80.4587	17.8669	633285
Gm614	-2.63623	1.88769e-06	117.357	18.8766	245536
A930035F09Rik	-3.2628	1.03099e-05	171.252	17.8416	77837

## Sheet: M24.R12
gene	log2FC	p.value	ctrl	M24.R12	entrezid
Cxcl10	7.00245	0	211.51	27119.4	15945
Mx1	6.57759	0.00112075	20.401	1948.51	17857
Hist2h4	6.51872	0	21.3146	1954.37	97122
Hist1h1e	6.44621	0	56.4783	4924.75	50709
Csf2	6.36261	1.9984e-15	45.8546	3773.27	12981
Gm7697	6.11686	0	101.288	7029.36	665578
Mx2	6.07558	4.02316e-10	71.93	4851.13	17858
Cxcl2	6.05785	0.0102118	50.0572	3334.72	20310
BC023105	6.01301	8.69746e-06	20.2055	1304.86	667597
Gbp10	5.96434	0.000584146	37.0059	2310.55	626578
Gbp3	5.82813	1.94156e-12	45.4325	2581.11	55932
Irgm2	5.78479	3.51885e-12	130.663	7203.58	54396
Gm3643	5.59662	2.41503e-08	25.992	1257.74	100042057
Gm14446	5.58912	0.000103309	25.3154	1218.65	667373
Colec11	5.56214	1.21565e-07	44.4783	2101.45	71693
Icam1	5.53629	0	84.0234	3899.33	15894
Igtp	5.49147	0	241.18	10850.2	16145
F830016B08Rik	5.46393	4.26119e-09	26.9428	1189.18	240328
Tgtp	5.45092	0	153.554	6716.64	21822
Gbp1	5.39877	6.64671e-05	120.921	5101.47	14468
Gm9758	5.38787	0	34.836	1458.61	381714
Fam71a	5.34534	5.66214e-15	21.3295	867.138	619288
Mpa2l	5.32867	0.0014645	38.1766	1534.22	100702
Pglyrp4	5.31766	0	27.9966	1116.56	384997
5830443L24Rik	5.31467	1.08375e-09	41.1856	1639.15	76074
Trim17	5.24353	0	51.3851	1946.7	56631
Gp5	5.18917	0	19.2359	701.794	14729
Oas1b	5.1878	0	86.2243	3142.77	23961
Oas2	5.05218	3.68662e-05	27.737	920.273	246728
Gm4400	5.03268	5.02022e-11	27.3579	895.513	100043378
Klk1b24	5.02157	0	34.3095	1114.44	16617
Gm2472	5.01596	0	21.0669	681.637	100039880
S100a8	4.88293	2.15019e-05	18.8166	555.202	20201
Hist2h2bb	4.88282	0	69.6268	2054.25	319189
Gbp2	4.87468	3.33067e-16	170.258	4994.95	14469
BC021614	4.79827	6.14116e-05	27.0802	753.483	225884
S100a7a	4.7121	2.04542e-09	24.3711	638.793	381493
Hist1h2bg	4.696	0	51.4298	1333.06	319181
Gm5862	4.6519	7.62644e-06	18.4476	463.767	545739
Ddx60	4.61021	1.66533e-15	46.0769	1125.37	234311
Hist1h1d	4.5971	0	121.229	2934.08	14957
BC106175	4.59624	1.88244e-10	42.0669	1017.53	724112
EG634650	4.54697	1.51478e-07	31.8235	743.915	634650
9430069I07Rik	4.52142	8.88178e-15	42.62	978.805	77358
Abcg5	4.50105	1.65423e-14	17.1146	387.541	27409
Ifnb1	4.40665	4.9908e-08	62.6557	1328.9	15977
BC057170	4.39773	0.00120147	18.0456	380.382	236573
4930572O03Rik	4.37834	0	35.9608	747.895	381715
Cxcl1	4.3173	0	2307.74	46007.1	14825
Ifit3	4.27709	0	1650.14	31992.7	15959
Fcgr1	4.25668	1.25033e-12	27.5921	527.44	14129
Gm12794	4.25043	0	54.7352	1041.77	332923
Ifi47	4.19056	7.99996e-05	154.504	2821.14	15953
1300017J02Rik	4.16913	4.8226e-08	16.7139	300.683	71775
Gm12800	4.15207	0	44.4404	790.086	381535
Ascl3	4.14499	0	56.8951	1006.56	56787
Rtp4	4.11412	1.55431e-15	156.75	2714.44	67775
1700001P01Rik	4.08742	0	166.445	2829.49	72215
6430590A07Rik	4.07429	0	68.8985	1160.63	619719
Vwce	4.04156	0	36.4077	599.55	71768
I830012O16Rik	4.01892	0	1636.82	26534.9	667370
Gm8995	4.01038	2.18676e-06	55.9502	901.667	668139
Nlrc5	3.9972	0	65.2093	1041.33	434341
A930005I04Rik	3.99307	8.88178e-15	27.6949	440.993	403174
Klk1	3.989	0	36.1849	574.562	16612
Bst2	3.97065	3.45635e-05	155.411	2436.51	69550
Irf7	3.96976	0	944.223	14794.2	54123
Gm7582	3.96814	6.3695e-06	53.3356	834.732	665317
Speer4b	3.95444	2.77253e-06	35.1006	544.151	73526
Fos	3.94594	0	209.722	3232.13	14281
Gm6422	3.9366	0	20.0792	307.453	623370
Gm5373	3.9062	9.09982e-08	15.1837	227.648	385024
RP23-38E20.1	3.88426	4.12322e-10	15.0918	222.855	665596
4930579J09Rik	3.87988	0	45.0986	663.933	67752
Klk1b5	3.8791	0	52.1469	767.28	16622
Stac3	3.87711	0	56.0882	824.134	237611
RP23-269N23.3	3.87594	2.26094e-08	91.9275	1349.64	667214
Ifi205	3.86503	9.13684e-05	23.3989	340.946	226695
Hist2h3c1	3.85763	0	254.136	3684.06	15077
Matn4	3.85607	0	25.7201	372.448	17183
Gm12250	3.83782	0	20.9615	299.724	631323
Klk1b21	3.8359	1.28257e-10	16.843	240.513	16616
LOC665622	3.79737	1.45494e-08	35.9672	500.066	665622
Speer4e	3.77982	5.33163e-08	60.9791	837.569	624245
Best2	3.77204	1.20348e-13	26.404	360.716	212989
Ido1	3.76957	2.55541e-08	29.759	405.857	15930
Hist1h2ad	3.76569	0	24.9849	339.83	319165
Scin	3.76448	0.00180323	20.7572	282.091	20259
Odf1	3.74679	1.65408e-07	25.9682	348.609	18285
Cd209c	3.72666	0	49.9969	661.88	170776
Gm5598	3.71014	0.000750662	33.6915	440.944	434219
Isg15	3.70902	0	1016.82	13297.5	100038882
Gzmm	3.7038	0.0084155	66.0848	861.107	16904
Alox15	3.70365	0	27.9114	363.657	11687
Fscn2	3.6898	3.5976e-06	29.1125	375.683	238021
Cd79a	3.6328	5.96209e-08	28.7383	356.488	12518
Stat1	3.59049	2.55944e-05	629.314	7580.77	20846
Agpat2	3.58573	1.6771e-06	25.1314	301.738	67512
Cckar	3.57276	0	27.3585	325.537	12425
Gm2973	3.55857	0	69.6078	820.153	100040800
Rbpjl	3.54432	0.00143799	30.1144	351.335	19668
Mmp25	3.53909	1.06204e-10	35.0189	407.077	240047
1700012O15Rik	3.53592	2.45711e-06	20.1387	233.587	75488
Gm4589	3.53542	0	246.519	2858.35	100043687
Kcnj14	3.53493	0	30.7828	356.804	211480
Oasl2	3.48337	0.00273536	397.109	4441.3	23962
Gsdmc4	3.46967	8.0365e-05	19.2071	212.782	74548
Rasgrp2	3.46906	4.78276e-06	40.7089	450.797	19395
Gm4902	3.46056	2.21658e-09	91.3985	1006.17	236451
Gm2881	3.45506	0	1298.15	14236.5	100040649
Cntf	3.45382	0	180.839	1981.5	12803
Popdc2	3.44651	1.00619e-10	35.6729	388.903	64082
Zfp389	3.42289	4.00791e-14	24.426	261.965	100038371
Trim34	3.40548	0	122.555	1298.62	94094
4933437F05Rik	3.40292	0	47.4471	501.868	71275
Gm12185	3.4009	0	31.587	333.642	620913
Baiap3	3.40038	3.33067e-16	45.6331	481.834	545192
Pygm	3.39916	5.15077e-12	82.0861	866.004	19309
Cd274	3.38775	1.52699e-06	210.585	2204.15	60533
Lif	3.38036	0	146.001	1520.36	16878
Sp100	3.34113	2.25853e-09	266.157	2697.23	20684
Ccl4	3.34051	1.0314e-13	23.1628	234.63	20303
F2rl3	3.33755	1.93648e-09	38.6135	390.339	14065
Gm2371	3.3268	7.97522e-08	539.286	5411.09	100039687
Gm4952	3.27941	8.0681e-12	36.56	354.983	240549
A3galt2	3.26979	5.40709e-08	43.3549	418.161	215493
Zscan4d	3.24189	0	53.4987	506.114	545913
Il17f	3.24064	0	28.2271	266.806	257630
Trim21	3.23615	0	707.382	6665.48	20821
Cxcl3	3.23216	2.13884e-12	48.1364	452.325	330122
Degs2	3.21813	0	58.2889	542.426	70059
Ifna6	3.21327	0.00314937	33.9782	315.131	15969
Guca1b	3.20727	0	42.045	388.327	107477
Ifnab	3.1975	2.48355e-11	40.7858	374.156	15974
Ifit1	3.19329	0	4020.52	36775.4	15957
Hsh2d	3.19279	0	52.9517	484.178	209488
Gm4186	3.18045	0	56.3519	510.881	100043042
Ifi203	3.15547	0.000241073	421.308	3753.97	15950
Zscan4c	3.13361	0	70.5124	618.836	245109
Tlr3	3.12317	2.9976e-15	202.512	1764.49	142980
Gm2948	3.118	1.11022e-16	538.908	4678.7	100040753
Hc	3.11768	0.000457354	17.8562	154.99	15139
Npc1l1	3.11671	6.83678e-06	22.2311	192.833	237636
Atp8b3	3.10226	9.33348e-10	33.3242	286.175	67331
Olfr461	3.08555	6.69595e-08	31.5205	267.569	258380
Gm3061	3.08112	0	509.486	4311.65	100040952
Ier3	3.07021	0	735.525	6177.66	15937
Klk1b27	3.0666	4.35159e-05	66.6746	558.598	16619
Pecam1	3.06522	8.38932e-05	37.6076	314.775	18613
AA986860	3.05556	3.26628e-13	92.1377	766.042	212439
Traf1	3.05334	1.35344e-10	42.7717	355.062	22029
4930577N17Rik	3.04671	2.64375e-08	110.075	909.581	67746
Adam3	3.03559	0.000897144	24.0677	197.351	11497
D030054H15Rik	3.03217	0.00331898	24.9241	203.888	403353
Tnfsf13b	3.01008	3.29745e-05	31.1353	250.83	24099
Kcnmb4	3.00434	0.00271654	22.1793	177.969	58802
B230344G16Rik	2.99971	1.49158e-06	32.9215	263.32	100038636
Rsph10b2	2.98929	0.000684846	35.6349	282.972	75136
Aoc3	2.98517	6.66134e-16	42.8365	339.188	11754
Ccrl2	2.98277	0.00377768	72.948	576.655	54199
Ccl3	2.95436	2.35562e-08	20.0515	155.417	20302
Adam5	2.95179	4.77618e-13	17.897	138.471	11499
Gm498	2.9461	3.87633e-08	26.2827	202.55	244239
Cym	2.94408	9.36938e-05	30.2095	232.487	229697
Gm3430	2.93374	0	1059.55	8095.9	100041612
Gm4382	2.93181	0	948.579	7238.32	100043353
Adam18	2.93084	0	41.0817	313.27	13524
Fpr2	2.92042	0.00736305	14.6572	110.965	14289
Clec2d	2.91791	5.91871e-05	86.6147	654.59	93694
Gm3153	2.91627	4.19907e-08	678.787	5124.12	100041127
Chrm4	2.91308	7.25356e-11	26.1514	196.978	12672
Ccdc62	2.91208	3.33842e-07	27.0717	203.77	208908
A530040E14Rik	2.90517	2.1266e-07	87.6582	656.655	621875
A330049N07Rik	2.90248	6.51889e-05	46.1207	344.849	327768
D730039F16Rik	2.88986	0.00858463	26.3562	195.351	77996
Samd9l	2.88767	0	900.332	6663.12	209086
Gm2031	2.88345	0	895.231	6606.04	100039066
Hist1h2bc	2.88276	0	1199.14	8844.37	68024
LOC547150	2.88006	0	1393.26	10256.9	547150
Phf11	2.87941	0.0031222	164.127	1207.73	219131
Speer4c	2.87809	1.56609e-05	62.8511	462.067	66773
5031425E22Rik	2.86943	0.00745974	41.0469	299.961	75977
Gm6016	2.86897	1.55431e-15	977.509	7141.12	547034
Poln	2.86846	0.000514674	39.8866	291.286	272158
Clec4a1	2.85646	3.59401e-08	59.286	429.37	269799
Zfp36	2.83669	0	3813.01	27239.3	22695
Rnf213	2.82868	5.06827e-05	1343.36	9543.49	672511
Tlcd2	2.82841	1.20942e-07	83.5148	593.196	380712
BC006779	2.82562	9.10938e-13	870.731	6172.78	229003
Gm2113	2.82019	1.58721e-09	853.507	6027.92	100039236
Hist1h2be	2.82007	5.55112e-16	55.7106	393.427	319179
Gm2796	2.80986	0.000141992	622.368	4364.16	100040478
Gm3602	2.80742	2.13163e-13	307.16	2150.23	100041976
Gm2563	2.80561	1.02937e-11	1298.87	9081.1	100040034
Oas1c	2.80547	6.3511e-07	48.1729	336.77	114643
Kcnj12	2.7907	1.77636e-15	21.8511	151.202	16515
Gsdmc2	2.79047	4.65061e-12	27.6005	190.956	331063
Trim69	2.77643	0.000191915	32.112	220.017	70928
A930015D03Rik	2.77515	0	380.717	2606.19	77810
Gm11275	2.7641	4.20145e-09	895.569	6083.83	100041230
Tnfaip3	2.7613	0	521.636	3536.72	21929
Gm2375	2.76118	8.32667e-15	42.8185	290.289	100039697
Gm13043	2.76003	0	29.9931	203.175	545693
Rps4y2	2.75773	0	49.9567	337.872	66184
Cdk5r1	2.7572	2.69714e-08	106.389	719.276	12569
Cpm	2.75123	0	53.3654	359.305	70574
Mt2	2.74671	0	633.96	4255.03	17750
Gm3395	2.74659	1.15003e-06	83.7131	561.823	100041537
Gm3707	2.74538	2.80854e-11	664.94	4458.86	100042177
Gm13105	2.74004	2.18714e-14	1487.28	9936.35	100041144
Apoe	2.73834	2.69422e-11	291.22	1943.32	11816
Tnnc2	2.72915	0.000164385	108.614	720.181	21925
Cyp27b1	2.72695	7.47646e-12	39.9886	264.747	13115
Gm3734	2.72206	1.14119e-05	49.4904	326.545	100042226
Lrrc24	2.71603	0	297.611	1955.49	378937
Gm3009	2.70783	2.22045e-16	1132.29	7397.63	100040864
Serpinc1	2.70637	1.98619e-13	21.2553	138.728	11905
LOC100036513	2.70524	2.0737e-08	118.352	771.853	100036513
Fxyd4	2.69105	0	82.1944	530.799	108017
Gm15035	2.67904	8.82183e-13	1238.64	7932.62	100040295
Ifi35	2.67775	0.000197068	420.461	2690.34	70110
Hist1h2bp	2.66833	8.24818e-12	29.9447	190.357	319188
Hist1h1t	2.66447	2.81561e-10	61.8201	391.935	107970
Adam32	2.66393	5.45686e-12	31.7309	201.097	353188
Gm2034	2.65886	0	1210.82	7646.75	100039073
Zscan4-ps1	2.64271	0	42.7662	267.078	545912
Col20a1	2.64235	0	39.8269	248.657	73368
Gm2015	2.63856	4.90803e-11	393.922	2452.98	100039039
Gbp6	2.63527	0.00762772	56.4215	350.542	229900
A430089I19Rik	2.63369	0.000717229	78.0604	484.451	331195
Gm3885	2.63244	0	1320.83	8190.13	100042523
Star	2.63175	1.88859e-05	36.7428	227.724	20845
1700120K04Rik	2.62794	1.12659e-06	115.577	714.432	68232
Egfbp2	2.62564	4.89184e-11	44.1811	272.667	13647
Atf3	2.61798	0	2971.58	18242.2	11910
Pvrl4	2.61712	4.72789e-05	32.6066	200.05	71740
Ubl4b	2.61343	0.00583951	26.2996	160.942	67591
AI607873	2.61	9.62249e-06	401.714	2452.47	226691
Gnmt	2.59913	7.61884e-05	62.5232	378.841	14711
Chd5	2.59235	0	125.507	756.905	269610
Spdef	2.59175	3.90377e-08	44.4077	267.703	30051
Zscan4-ps2	2.58803	0	69.4154	417.38	665913
Dusp27	2.58677	0	51.3581	308.535	240892
Dll1	2.58168	2.40844e-07	41.8295	250.407	13388
Gm3459	2.57548	8.49309e-10	1465.9	8737.76	100041663
1810011O10Rik	2.57517	2.22262e-11	124.201	740.162	69068
Gm4089	2.54788	2.22045e-16	1546.58	9043.99	100042887
Irgm1	2.54647	0	3311.83	19347.8	15944
B230216G23Rik	2.54175	0	94.1111	548.005	319552
Pip5kl1	2.54058	0.00259437	38.1965	222.236	227733
Gm2562	2.54051	1.53409e-09	1079.71	6281.72	100040033
Csrnp1	2.53844	3.27999e-06	370.478	2152.33	215418
Dnhd1	2.53584	1.11022e-16	67.4512	391.159	77505
Ido2	2.52808	0	43.2271	249.335	209176
Gm3937	2.52759	0	1591.64	9177.56	100042629
Zfp385b	2.52	7.78266e-14	40.8224	234.15	241494
Gm2222	2.51822	1.11022e-16	1071.88	6140.58	100039418
A330015K06Rik	2.51311	6.01344e-06	34.4592	196.71	320190
Trat1	2.51171	0	31.3694	178.899	77647
Mnda	2.50608	6.06426e-12	1565.46	8892.96	381308
Gm2169	2.50255	6.31899e-08	1134.04	6426.49	100039339
Gadd45g	2.4985	4.53241e-08	1074.88	6074.11	23882
Slc3a1	2.49394	9.52733e-07	87.4564	492.654	20532
Nup210l	2.49323	0.000125585	35.1543	197.932	77595
Evpl	2.4916	8.02726e-06	37.0907	208.598	14027
Tssk4	2.48869	2.35871e-11	72.5463	407.18	71099
Speer7-ps1	2.48659	0	18.0919	101.396	75858
Gm2277	2.48553	1.9984e-15	1411.66	7905.9	100039507
Rnu11	2.48419	3.16363e-05	40.6545	227.471	353373
Lgals3bp	2.45974	0.0020199	1007.09	5540.21	19039
Rgs16	2.45951	2.18285e-05	24.9253	137.097	19734
Gm2793	2.45228	6.66134e-16	1603	8772.9	100040472
Gm2630	2.45166	2.5524e-13	1331.34	7283.02	100040152
2510003D18Rik	2.44452	0	35.48	193.133	72317
9230105E10Rik	2.44318	3.95239e-14	490.164	2665.7	319236
Gm3804	2.42802	1.38904e-06	778.177	4187.78	100042361
4933400C05Rik	2.42524	9.38926e-11	58.4442	313.915	328019
Gm13295	2.42425	3.96638e-12	1310.93	7036.4	100040733
Gm4992	2.42291	6.56213e-08	304.818	1634.59	245575
Slfn10	2.41283	0.000174631	295.971	1576.1	237887
Irf9	2.40321	2.39216e-06	547.217	2894.67	16391
Pabpc1l	2.40197	4.21296e-09	40.7985	215.63	381404
Txndc2	2.39788	0.00137466	18.1407	95.6068	213272
Gpr84	2.39693	3.09728e-08	45.477	239.518	80910
BC080695	2.39589	3.55271e-15	54.8191	288.514	329986
Klk1b9	2.38332	5.55882e-06	21.2413	110.824	13648
Klk1b3	2.38329	3.38889e-08	17.675	92.215	18050
Prkcc	2.38272	0	198.091	1033.09	18752
Gm3682	2.38066	0	1312.8	6836.74	100042124
Gm3094	2.37977	0.000127086	36.3923	189.406	100041010
Slfn9	2.37956	1.20646e-07	1235.78	6430.71	237886
2210404E10Rik	2.37116	1.30655e-06	37.6832	194.957	72305
Pycard	2.35832	6.66431e-08	54.2244	278.047	66824
Pomc	2.35713	5.88339e-11	31.2359	160.038	18976
Krt28	2.34365	0.000471606	19.4432	98.6912	70843
Rasgef1a	2.33588	2.96606e-05	41.4061	209.043	70727
Amy1	2.31636	0.000303652	39.571	197.093	11722
Wfikkn2	2.31515	5.89939e-06	73.2808	364.686	278507
Lrrc67	2.31487	4.35485e-05	34.8589	173.444	69312
Gpa33	2.31389	2.49578e-13	76.185	378.808	59290
Syngr3	2.31345	0.000671869	36.4563	181.214	20974
Tmem116	2.31334	0.0102254	76.4947	380.204	77462
BC061212	2.31249	0.000114971	88.894	441.571	381724
Naprt1	2.31232	0.0088102	93.1646	462.732	223646
Slc7a3	2.31064	3.12099e-06	58.5062	290.251	11989
LOC100042464	2.30521	1.60514e-06	51.5597	254.828	100042464
Gm13101	2.2964	1.21483e-08	82.0697	403.152	626922
Galr3	2.29556	2.30787e-07	38.2456	187.764	14429
Gm2619	2.29249	0.000810761	38.2811	187.539	100040135
Wfikkn1	2.29163	9.21485e-15	122.864	601.554	215001
Lrrc4	2.29154	3.30204e-06	65.0964	318.699	192198
1190002A17Rik	2.2876	0.00599419	31.5131	153.86	68870
Tnfrsf13c	2.28509	2.30436e-09	26.7065	130.166	72049
Fam83c	2.28438	0.000781952	26.2577	127.916	71405
9530028C05	2.28342	1.79812e-12	786.045	3826.7	330256
Gm11543	2.28246	0.000267607	29.227	142.191	665174
Mmp13	2.28212	4.14119e-06	59.0821	287.37	17386
Ccdc125	2.27981	8.35219e-07	58.5186	284.175	76041
Cxcl9	2.27747	0.000496994	18.8026	91.1598	17329
Gadd45b	2.27382	0	5697.68	27554	17873
Hist1h1c	2.26824	0	5874.67	28300.3	50708
Hist1h4i	2.26781	9.99201e-16	1101.77	5306.02	319158
Psmb9	2.2674	5.07681e-05	653.985	3148.65	16912
Il18r1	2.26141	4.26215e-13	26.5442	127.268	16182
Il20rb	2.25977	0.000142985	48.7407	233.427	213208
Chrnb4	2.25775	5.79536e-14	22.974	109.872	108015
Gm4499	2.24824	1.77052e-05	804.598	3822.68	100043524
Ccl7	2.24806	0	6716.94	31908.3	20306
Il11	2.24135	4.35972e-05	208.505	985.893	16156
BC051019	2.2403	2.55704e-06	24.9956	118.103	57355
1700019B03Rik	2.23921	0.000521687	28.3653	133.924	76406
Irf1	2.2385	9.09685e-07	1315.5	6207.93	16362
Olfr1380	2.23707	4.25879e-10	38.6044	181.996	404336
Gm16516	2.22625	0.000113751	184.667	864.086	24082
BC002195	2.22178	1.69459e-05	29.2465	136.425	791302
1700109H08Rik	2.21847	1.46491e-10	36.5624	170.161	77036
Fosb	2.21786	0.00327699	54.3378	252.782	14282
4930515G13Rik	2.21673	6.25476e-10	36.8405	171.249	75098
Gm11046	2.21592	0.00627624	29.2821	136.039	630086
Spag1	2.21473	0	273.049	1267.48	26942
Hhipl2	2.21371	1.19825e-05	94.7252	439.398	78772
Dsp	2.20751	1.09838e-05	20.6222	95.2491	109620
Gm3924	2.20616	0.000430044	25.5759	118.019	100042603
Nfkbia	2.19396	0	8532.91	39043.1	18035
Prr18	2.19179	2.24057e-08	79.554	363.459	320111
BC023719	2.1915	8.92568e-08	685.238	3130.02	548632
4921517L17Rik	2.18632	0.00767796	84.9427	386.612	70873
Gjc2	2.18557	0.000101578	35.4416	161.226	118454
Ccl2	2.1829	0	9538.57	43311.5	20296
Gm9571	2.18198	4.01125e-09	26.1418	118.626	672646
Trim25	2.18103	9.18613e-09	1340.28	6077.89	217069
Gm3079	2.1793	8.88178e-16	24.5694	111.283	100040985
Gm3653	2.17631	6.77107e-08	285.241	1289.27	100042082
Gm4080	2.17462	3.17631e-06	574.987	2595.88	100042868
Gm16441	2.16829	0.00297552	20.708	93.0802	628012
4930477N07Rik	2.16681	4.00837e-10	83.7228	375.94	74905
Rn4.5s	2.1622	3.65844e-06	1951.58	8735.19	19799
Rtbdn	2.14121	0.000177412	30.8391	136.041	234542
Aqp7	2.14052	0.000124109	58.7007	258.823	11832
Gm2391	2.14019	0	483.938	2133.3	100039728
Gm2416	2.14007	4.86493e-08	966.914	4261.99	100039769
Gm2538	2.13977	3.29109e-06	75.3185	331.922	100039989
Jun	2.13161	0	2417.62	10594.1	16476
Gm4569	2.1265	1.24843e-11	3061.11	13366.5	100043650
Gm9495	2.12061	6.96095e-05	44.3913	193.048	670593
Nkpd1	2.1194	3.67715e-06	52.0448	226.142	69547
D230004N17Rik	2.10565	4.57383e-05	18.771	80.7888	320833
Baat	2.10427	0.00453246	18.0271	77.513	12012
Gm2569	2.10044	4.10995e-07	34.4186	147.601	100040045
Tmem69	2.09622	6.14861e-09	430.722	1841.71	230657
Elovl3	2.09472	0.00032907	23.818	101.737	12686
1700047G03Rik	2.09313	2.89077e-06	18.7426	79.9692	73339
F2	2.09077	2.74882e-07	28.8533	122.908	14061
Apol7b	2.08928	2.98186e-05	21.4942	91.4655	278679
Trex1	2.08538	5.88392e-06	2992.71	12700.7	22040
Txnip	2.08339	0	7977.56	33809.1	56338
Atp6v1c2	2.0817	0	50.1174	212.15	68775
Cplx1	2.08066	7.20816e-10	40.2459	170.24	12889
Itgb4	2.07381	7.28172e-07	73.0947	307.727	192897
4833438C02Rik	2.07326	5.00974e-08	341.375	1436.63	107243
Gdf7	2.0687	0.00697418	57.9984	243.309	238057
4930571N24Rik	2.06733	4.68665e-06	45.9525	192.592	78224
Ngf	2.06695	2.58675e-06	489.035	2049.06	18049
Gm6172	2.0658	1.33227e-15	315.271	1319.94	620692
Gm3593	2.05959	5.4482e-11	3340.15	13924	100041962
Klk1b4	2.05734	1.71207e-05	59.3918	247.199	18048
Fam132a	2.05719	6.36232e-07	274.732	1143.37	67389
Lat2	2.05448	0.000778363	131.683	547.002	56743
Zmynd17	2.05079	0.000144904	27.6566	114.59	74843
Cpne9	2.05014	0.00053419	15.2503	63.1586	211232
Tor3a	2.04929	0.000542776	2575.38	10659.5	30935
Jazf1	2.04366	9.75503e-05	30.0894	124.055	231986
1700013N18Rik	2.04034	1.25555e-08	25.1134	103.302	73318
C730027P07Rik	2.03591	1.36529e-08	68.8247	282.237	245050
2610301F02Rik	2.03433	2.00841e-08	56.7958	232.654	545428
Tgfb2	2.03365	0.000366931	24.1305	98.7997	21808
2310058D17Rik	2.03121	1.29785e-13	62.4539	255.279	75694
Acer2	2.03015	0.00723948	22.5972	92.2978	230379
Gm13119	2.02901	6.51701e-12	58.2628	237.784	433779
Gpbar1	2.02664	1.16431e-05	58.0549	236.547	227289
Ifi204	2.02347	4.8266e-08	1681.5	6836.32	15951
Pgam2	2.02196	1.01103e-10	143.099	581.175	56012
Gm4869	2.02105	6.82942e-05	18.3872	74.6302	231836
Gm16429	2.01405	3.79533e-06	76.9491	310.808	100040981
Tmem25	2.01327	1.9296e-05	29.4187	118.762	71687
Scml4	2.00426	1.05034e-06	24.6908	99.0552	268297
Gm7356	2.00297	0.000188678	22.6104	90.6278	664821
Hist1h3f	1.99905	1.64419e-05	144.985	579.557	260423
Slc8a2	1.99634	6.80388e-05	41.466	165.444	110891
Sp110	1.99572	7.91086e-07	108.461	432.558	109032
Vcam1	1.9957	8.28586e-08	1875.87	7481.13	22329
Efha2	1.9715	3.60031e-08	166.141	651.563	78506
Asb5	1.97045	0.000777657	41.3207	161.932	76294
Gm3245	1.96971	9.40735e-08	3043.18	11919.8	100041274
Vwa5b2	1.96445	4.33155e-10	52.885	206.391	328643
Olfr18	1.95792	0.000130627	29.1047	113.072	18315
Eif2ak2	1.95571	1.15677e-05	872.419	3384.16	19106
Sez6l2	1.95277	8.11495e-12	298.953	1157.3	233878
H2-DMa	1.95206	5.74338e-07	418.304	1618.53	14998
Phkg1	1.9511	0.00578112	27.0182	104.471	18682
2410018E23Rik	1.94862	0.00361477	41.9134	161.788	637079
Gm16427	1.94155	4.44089e-16	56.7291	217.906	100040885
1810029B16Rik	1.93735	3.82296e-08	538.769	2063.49	66282
Dus4l	1.93174	2.56439e-06	691.034	2636.41	71916
Tmem146	1.93042	1.95399e-14	65.0942	248.117	106757
Stat2	1.92767	4.82814e-12	2281.96	8681.52	20847
Cby3	1.92483	0.00116038	39.5865	150.307	76653
Mb	1.92452	9.25213e-09	40.1613	152.457	17189
Gm3417	1.92028	3.0037e-05	145.734	551.6	100041586
Gm3448	1.91932	1.47992e-05	98.5184	372.64	100041639
Relb	1.91759	8.67707e-11	3419.59	12918.9	19698
Baalc	1.91702	0.00121025	48.6065	183.559	118452
Ly6g5b	1.91554	3.82619e-06	108.496	409.307	266614
Speer8-ps1	1.90746	0.000277017	19.3675	72.6564	74062
Slpi	1.90522	3.45999e-05	882.334	3304.92	20568
BC064078	1.90357	0.00377666	35.9475	134.493	408064
Spink10	1.89871	2.25851e-05	27.3001	101.797	328971
Hist1h4a	1.8974	3.87997e-11	211.395	787.53	326619
Styxl1	1.89709	7.4718e-14	31.7087	118.102	76571
Klra2	1.89609	1.49637e-05	84.4558	314.346	16633
LOC668661	1.89496	2.89153e-05	41.1095	152.891	668661
0610009L18Rik	1.88988	3.72857e-08	37.0522	137.317	66838
Apon	1.88292	0.00294554	50.3806	185.814	28194
Slc17a8	1.88214	2.51639e-05	25.6933	94.7112	216227
Ggt1	1.88133	0.010037	18.6773	68.8098	14598
Ttll3	1.88006	0.0101268	199.936	735.947	101100
Gast	1.87911	0.00385016	38.467	141.5	14459
L1cam	1.87768	1.69259e-05	25.4041	93.3559	16728
1700094D03Rik	1.87366	3.40616e-13	247.644	907.521	73545
Chst2	1.86563	2.97429e-13	51.8186	188.84	54371
Slc7a7	1.86475	0	85.4933	311.371	20540
Gm3281	1.86402	0.00472972	28.6687	104.36	100041341
Gm15506	1.86242	4.32963e-05	62.0816	225.74	100040769
Sdc4	1.85755	9.75257e-09	4761.61	17255.6	20971
Scgb1c1	1.85644	0.00236031	29.0641	105.245	338417
Alx3	1.85467	0.000717969	37.7074	136.376	11694
Ifit2	1.85461	0.000466994	3798.82	13738.6	15958
Tnfrsf26	1.84618	0.000206467	23.4252	84.2246	244237
Rassf1	1.83901	1.86819e-10	1828.14	6540.46	56289
AA684185	1.83538	0.00268141	117.265	418.48	100040632
Amn	1.8353	4.73044e-09	44.7158	159.566	93835
Mttp	1.82161	0	169.111	597.768	17777
Npm2	1.80656	1.06449e-09	97.4819	340.999	328440
Ccl17	1.80599	0.000405403	38.4214	134.347	20295
Gm2545	1.79447	1.96767e-05	50.2888	174.446	100040000
4930555J06Rik	1.79401	0.00145422	17.0898	59.2638	116851
Sh2d5	1.78576	0.000459311	53.9155	185.901	230863
Iqcf1	1.78481	5.92908e-05	25.2317	86.9414	74267
4932415G12Rik	1.78245	1.86377e-09	362.327	1246.44	67723
Bpil1	1.78186	5.67693e-05	22.3978	77.0188	66557
Rel	1.7807	1.94755e-12	499.637	1716.72	19696
Gm6596	1.77587	2.54991e-05	158.261	541.954	625530
Lpar5	1.76663	1.1566e-08	41.8178	142.288	381810
Ltbp2	1.76608	0.00321922	153.333	521.53	16997
Gm4221	1.75505	0.000323829	28.0682	94.7407	100043089
Gm7288	1.75228	3.33067e-15	370.389	1247.81	640223
Hist4h4	1.74938	0.000889866	1444.18	4855.54	320332
9330175E14Rik	1.74417	0.000940212	20.5451	68.8266	320377
2310043L19Rik	1.74387	0.000741536	27.2472	91.2596	75589
Gm7942	1.73653	4.35955e-09	48.1836	160.563	666133
Car14	1.73443	0.00319487	30.4891	101.452	23831
Trmt61a	1.73181	1.36202e-06	1159.42	3850.94	328162
Ifna13	1.73179	9.10708e-06	61.0975	202.929	230396
4933427G17Rik	1.72831	3.78554e-05	22.2136	73.6024	74466
Prpf39	1.72715	6.46749e-06	595.823	1972.61	328110
Col8a2	1.727	5.44621e-05	37.4812	124.077	329941
Dusp8	1.72432	1.21236e-13	206.855	683.499	18218
Gm7732	1.72053	5.12254e-05	30.3837	100.132	665654
Gm10526	1.72032	8.65974e-13	269.857	889.208	100040604
Hist1h2bh	1.71979	0.000424347	167.403	551.407	319182
Daxx	1.7178	1.70876e-06	3465.47	11399.1	13163
Gsdmcl-ps	1.71466	0.00132878	32.1278	105.45	74460
2610028A01Rik	1.71378	7.97451e-12	1232.97	4044.37	72400
Cd44	1.71353	0	2234.59	7328.59	12505
EG666747	1.7113	0.000153834	34.6248	113.381	666747
Gm2326	1.70363	0.000202023	3866.84	12595.1	100039583
Zrsr2	1.69973	1.43547e-09	626.246	2034.29	22184
Nufip1	1.69584	1.30459e-07	406.786	1317.85	27275
Fgf18	1.69446	8.76125e-05	185.84	601.481	14172
Gm8286	1.69428	3.63576e-05	69.6823	225.503	666784
Mitd1	1.69414	3.4422e-06	629.428	2036.73	69028
Nmi	1.69379	0.00599277	429.222	1388.55	64685
Muc2	1.69061	4.70516e-09	42.7019	137.839	17831
Itga7	1.68138	0.00156439	112.948	362.265	16404
Gm2880	1.68122	1.17584e-12	1797.43	5764.34	100040647
Gm3088	1.67996	6.49531e-07	78.5787	251.781	100041002
Gm3651	1.67789	7.9603e-14	4186.3	13394.5	100042075
Rdh9	1.67738	0.000162446	157.255	502.976	103142
Gm6410	1.67731	0.000163434	22.2953	71.3071	623223
Elmo3	1.67561	6.56662e-05	77.4121	247.297	234683
Gm3876	1.67372	3.75263e-11	57.0607	182.044	100042508
Amy2a5	1.67236	0.00470501	55.3131	176.303	11723
Trim56	1.6715	0.00784173	450.212	1434.13	384309
LOC545180	1.66741	0.00446534	25.0746	79.6478	545180
Krtap5-4	1.66033	0.000457389	71.4536	225.857	50775
Mc5r	1.65904	0.00023199	57.0217	180.078	17203
Rdh16	1.65163	2.13686e-06	70.1672	220.458	19683
Mgam	1.64952	2.80733e-06	24.5901	77.1462	232714
Tnnt2	1.64769	0	445.971	1397.37	21956
Id2	1.64629	3.09754e-06	970.234	3037.1	15902
Far2	1.6419	0.00199956	23.3798	72.9628	330450
Dnahc10	1.63304	0.00450279	33.5807	104.156	56087
Uox	1.63196	0.000288249	32.1692	99.7035	22262
Gm15517	1.63028	8.9263e-08	112.258	347.523	628854
Slc12a8	1.6285	1.15918e-05	27.2781	84.3419	171286
Ccdc130	1.62824	0	1159.51	3584.45	67736
Cited1	1.62666	0.00920812	170.933	527.838	12705
Gm6634	1.62629	6.05358e-07	28.7462	88.7444	625901
Hist1h4m	1.62567	2.70091e-05	5679.79	17527	319161
Gm13710	1.62567	5.18327e-05	182.33	562.645	672763
Gm4461	1.62447	0.000322196	67.7302	208.832	100043474
Hist1h4c	1.62128	3.25761e-05	4444.64	13673.9	319155
Gm7963	1.61838	1.35015e-08	87.3906	268.316	666169
Atp2b3	1.61597	0.000217749	42.0041	128.75	320707
Prl2c4	1.61432	1.82077e-14	2791.27	8545.96	26421
Gm3105	1.61008	0.00322189	48.6611	148.547	100041029
Phlda1	1.60854	1.11022e-16	10594	32305.6	21664
Hsd11b2	1.60826	4.89301e-06	65.5039	199.711	15484
Upk1a	1.60785	1.75406e-07	480.783	1465.41	109637
Dnttip2	1.60725	1.2354e-11	1785.61	5440.24	99480
Zc3h12d	1.60354	7.32553e-06	43.373	131.805	237256
Col11a2	1.60317	4.94187e-05	147.754	448.892	12815
Olfr55	1.60279	7.03007e-05	67.6428	205.452	100038859
Znhit6	1.60145	5.2008e-09	1654.75	5021.32	229937
Ifrd1	1.5898	3.77476e-14	6146.96	18502.8	15982
Gm7736	1.5894	0.000147643	29.245	88.0053	665662
P4htm	1.58769	1.90617e-10	26.3773	79.2818	74443
Gm6468	1.58705	4.9273e-11	130.704	392.681	624049
Synpo2l	1.5857	0.00102591	39.515	118.605	68760
Klf10	1.5855	3.78586e-13	6608.57	19833.1	21847
Prl2c2	1.58537	5.88418e-15	2471.52	7416.62	18811
Rnf25	1.57963	9.9365e-14	1436.19	4292.68	57751
Ufm1	1.57517	2.25153e-13	970.491	2891.78	67890
Tnfrsf12a	1.57266	0.000281064	1393.56	4145.18	27279
Gm11546	1.56831	3.21852e-10	71.9418	213.349	544807
Denr	1.56706	5.05938e-09	3771.51	11175	68184
Gnrh1	1.56313	0.00962971	56.4471	166.798	14714
Cyp2d40	1.5621	0.000481453	53.093	156.775	71754
Gm4552	1.55361	8.19237e-06	93.3579	274.052	100043616
Gm3171	1.5534	0.000600891	30.0053	88.0683	100041160
Mupcdh	1.5533	1.13343e-09	40.997	120.322	72040
4933400F03Rik	1.55304	0.00100146	41.6608	122.247	71013
Hist1h4k	1.55185	0.000561755	3211.04	9414.52	319160
Arhgap4	1.54931	3.65748e-05	154.359	451.774	171207
Junb	1.54369	0	13917.9	40576.2	16477
Arhgap27	1.5391	6.47835e-11	87.7761	255.089	544817
Zfp112	1.53547	2.9151e-06	127.494	369.584	57745
Tmem79	1.53491	1.05106e-09	157.847	457.394	71913
Rad52	1.5318	1.02304e-07	788.557	2280.09	19365
EG635895	1.53045	0.00058028	50.2829	145.255	635895
Cntd1	1.52437	0.00067504	38.6839	111.279	68107
Hist1h2ak	1.52346	0.00594494	55.888	160.666	319169
Apol9b	1.52276	5.33176e-05	1110.65	3191.35	71898
6330512M04Rik	1.52116	0.000185235	71.4875	205.184	320802
Adar	1.51966	4.77396e-14	2016.88	5782.87	56417
mCG_1034327	1.51408	5.44392e-05	90.4263	258.273	544917
Tnfaip2	1.51092	1.46122e-06	4093.45	11666	21928
Cacna1a	1.51066	0.00503598	27.8756	79.4286	12286
Neurl1a	1.50363	1.745e-05	73.3577	208.01	18011
Rassf6	1.50346	3.92964e-05	23.8941	67.7447	73246
Gm4679	1.50302	8.78701e-06	105.705	299.605	100043829
Id3	1.50282	2.60636e-11	1042.21	2953.59	15903
Plcd4	1.49714	0.000219835	53.8904	152.123	18802
Nfkbiz	1.4947	1.05986e-08	1768.32	4983.22	80859
Gm10527	1.49323	0.000811124	195.068	549.15	620963
Gpr160	1.48976	0.00381279	19.7386	55.4343	71862
Hist1h4h	1.48799	0.00634857	1231.08	3453.14	69386
Gm2486	1.48327	0.000874203	133.266	372.586	100039903
Dusp5	1.4829	2.20208e-06	450.404	1258.92	240672
D5Ertd577e	1.47608	2.17607e-08	33.7217	93.8113	320549
Dcp2	1.4732	3.31408e-06	1149.47	3191.37	70640
Ascc3	1.47285	7.99738e-12	1696.61	4709.28	77987
Asb11	1.47254	9.26774e-10	33.974	94.2813	68854
Nsun3	1.47173	0	1129.4	3132.45	106338
Ghsr	1.46864	0.000645425	22.0187	60.9391	208188
Ttc36	1.46466	4.31771e-07	29.0545	80.1896	192653
Ifi202b	1.46423	0.000928119	3272.36	9028.98	26388
1700018L24Rik	1.46336	0.00406185	88.7868	244.829	75528
Neat1	1.46167	0	4908.83	13520.2	66961
Wdr66	1.45831	0.00317683	30.0826	82.6627	269701
Cttnbp2nl	1.45137	4.97406e-07	715.157	1955.72	80281
Ubr4	1.45099	4.69601e-11	2264.79	6191.84	69116
BC003965	1.44773	0.00071228	277.867	757.959	214489
Nat8l	1.44657	0.00084473	27.0381	73.6952	269642
Tcta	1.44623	1.84386e-12	744.061	2027.53	102791
Gm7461	1.44401	0.000208421	44.9918	122.412	665044
Apom	1.44289	0.00351208	69.2156	188.173	55938
Dll4	1.44284	1.49571e-07	25.517	69.3693	54485
Ier2	1.44238	0	6258.92	17009.7	15936
Gm6507	1.44049	0.00204204	75.2657	204.28	624483
Hist2h2be	1.43894	0.00101404	124.693	338.069	319190
Sbds	1.43887	6.31365e-06	591.007	1602.27	66711
Hist1h4d	1.43693	6.21064e-07	4535.37	12279.3	319156
Ptgs2	1.43596	7.2005e-10	5887.57	15929.5	19225
Tmem184a	1.43526	1.2727e-07	131.747	356.283	231832
Ahsg	1.43429	0.00124099	24.0898	65.1026	11625
Dhx40	1.43151	2.9976e-14	3864.8	10424.5	67487
Sag	1.43145	0.000485972	24.8105	66.9184	20215
Hist1h3e	1.42863	0.00135823	4745.47	12774.4	319151
Pim2	1.4259	2.12195e-07	541.477	1454.85	18715
Sgpp2	1.42565	0.00434891	20.7556	55.7569	433323
E230016M11Rik	1.4251	4.81663e-05	33.8003	90.765	320172
Gm14378	1.42366	0.0067702	108.468	290.983	100039590
Gm16367	1.42301	0.00836177	23.8661	63.9956	545762
Il1rl1	1.42272	2.11954e-06	3658.74	9808.73	17082
Cyr61	1.42234	0	18438.3	49418.4	16007
Reep2	1.4223	4.03244e-05	48.4281	129.794	225362
Crabp2	1.41628	0	429.987	1147.62	12904
Tnfrsf4	1.4162	0.0014886	53.3341	142.339	22163
Tcfl5	1.41479	0.00753588	18.1896	48.4972	277353
Mcts2	1.40775	0.000715875	334.266	886.883	66405
Hist1h4j	1.40422	1.46122e-07	4434.63	11737.3	319159
Arl9	1.40395	0.00785336	55.2906	146.312	384185
Gm7353	1.40359	7.13873e-14	2408.39	6371.62	664817
7530420F21Rik	1.40168	0.000814364	91.2224	241.018	320019
Ptger3	1.39404	0.000889903	42.9655	112.919	19218
Zfp51	1.39338	0	1225.74	3219.94	22709
Gtpbp4	1.39294	0	3369.35	8848.35	69237
Actn1	1.39067	0.00023266	2191.95	5747.3	109711
Gm3968	1.3823	2.71352e-05	342.039	891.641	100042691
Skil	1.38215	0.00264876	517.454	1348.78	20482
Crip3	1.3818	4.74056e-05	41.6327	108.492	114570
Rsbn1	1.37786	0.000148451	562.637	1462.19	229675
Heatr7b1	1.37761	2.79865e-07	429.214	1115.26	100040766
Eif2b1	1.37571	3.19615e-08	2726.36	7074.77	209354
Aqp3	1.37541	0.000179598	52.2286	135.503	11828
Gm4415	1.36712	0.00549734	2732.88	7049.6	100043402
Mmachc	1.36327	3.69704e-13	1875.78	4825.76	67096
5730480H06Rik	1.36212	2.52413e-05	92.3402	237.373	70592
Msh4	1.36189	0.000789265	26.6612	68.5253	55993
Alkbh1	1.36123	0.000796015	412.027	1058.52	211064
Mdn1	1.3596	2.42546e-06	516.274	1324.83	100019
Mmp3	1.35639	0.00652885	33.2283	85.0791	17392
Rrp12	1.3516	2.08245e-08	2499.99	6379.83	107094
Hist1h2aa	1.34924	1.47986e-06	169.319	431.386	319163
Maff	1.34409	0.000462204	2524.71	6409.47	17133
Tcstv3	1.34277	2.34994e-05	110.187	279.477	236219
Poli	1.34074	3.20006e-11	1130.17	2862.51	26447
Nr1h3	1.33958	0.000465726	75.6368	191.42	22259
Ccl25	1.33922	2.13191e-08	335.641	849.22	20300
Ccdc64b	1.33465	0.00686247	85.0073	214.401	212733
Psd	1.33451	1.27641e-08	2238.12	5644.33	73728
Hspb1	1.3245	6.32061e-05	40.972	102.613	15507
Tcerg1	1.32169	4.39648e-14	2196.19	5489.57	56070
6430526N21Rik	1.32114	8.08519e-10	601.849	1503.8	319748
Gm14636	1.32072	0.000542734	221.365	552.947	100038616
Gm10679	1.32009	6.07894e-05	223.352	557.67	100042753
Tmem223	1.3173	2.99594e-10	1231.1	3067.89	66836
Gm3980	1.31455	0.00150851	275.013	684.027	100042707
Dusp16	1.31207	0.0043658	443.56	1101.35	70686
Zc3h3	1.31138	2.1077e-11	3073.51	7627.8	223642
Gm9340	1.31116	1.73858e-07	656.808	1629.81	668763
0610010O12Rik	1.30809	3.35969e-06	69.7231	172.644	66060
Grk1	1.30725	6.70876e-07	22.8869	56.638	24013
Ranbp2	1.30626	0.000113683	1190.48	2944.05	19386
1700125D06Rik	1.3045	0.00207442	48.8014	120.538	68233
Arl4c	1.30259	3.32538e-06	440.32	1086.15	320982
Crip2	1.30211	0.00758113	229.109	564.956	68337
Gm3224	1.29847	0.0028539	720.684	1772.66	100041238
Galntl1	1.29349	0.00155752	35.8203	87.8029	108760
Mki67ip	1.29344	2.00777e-05	2956.97	7247.87	67949
Nfkb1	1.29005	1.3687e-08	2264.81	5538.29	18033
Smyd1	1.2876	1.13536e-05	35.6829	87.1095	12180
2310014H01Rik	1.28753	2.75588e-11	4229.9	10325.6	76448
Ccrn4l	1.28702	9.88098e-15	934.774	2281.07	12457
Gstcd	1.28412	6.67088e-05	562.463	1369.78	67553
Apobec1	1.28207	8.27512e-08	1823.66	4434.91	11810
Asxl2	1.27988	7.37097e-10	1326.76	3221.62	75302
Slc25a25	1.27981	4.91607e-13	1152.9	2799.33	227731
Prkrip1	1.27967	7.75615e-11	2095.06	5086.45	66801
Pld6	1.27926	0.00775486	29.5395	71.6968	194908
8030462N17Rik	1.27907	2.80814e-07	548.751	1331.72	212163
Gm8591	1.2786	0.000196823	27.7655	67.3602	667357
Ddx24	1.2785	2.07763e-06	2712.89	6581.12	27225
Gm2744	1.27809	0.00033002	321.687	780.146	100040381
Xpnpep3	1.27752	0.0013032	940.319	2279.54	321003
Gm10525	1.27736	6.59326e-07	551.838	1337.63	639825
Zfp52	1.27659	0.00053252	538.155	1303.76	22710
Gm7225	1.27293	0.00114007	22.1246	53.4643	637939
9030025P20Rik	1.27225	2.22045e-15	1787.68	4317.91	100041574
Dlg4	1.26927	9.07523e-09	2175.32	5243.37	13385
Hist1h4f	1.26924	0.000266251	4331.23	10439.8	319157
Pram1	1.26777	0.0100007	146.904	353.729	378460
Syce1	1.26624	4.35228e-06	24.4982	58.9262	74075
Ddx50	1.26534	3.5514e-06	1446.4	3476.91	94213
4930512J16Rik	1.26504	0.00060762	28.1831	67.7333	75131
Col12a1	1.26236	0.000385943	64.8468	155.56	12816
Ddit3	1.2602	1.47123e-09	9699.65	23233.5	13198
Gm6523	1.25736	9.04826e-05	52.6932	125.967	624698
Fam151b	1.25467	2.93845e-05	82.0651	195.817	73942
Senp5	1.25405	4.44089e-16	1493.54	3562.25	320213
Gm2627	1.25158	0	6975.05	16607.7	100040148
Fgf3	1.24777	0.00370643	18.4211	43.7456	14174
Ufsp1	1.24649	0.00263914	778.016	1845.94	70240
4933417D19Rik	1.2449	0.00121221	22.1755	52.5565	71186
Tdrd7	1.24409	0.00181586	1975.82	4680.1	100121
Thumpd3	1.24327	0.00923298	1771.17	4192.98	14911
Zfp296	1.23966	8.3952e-05	216.872	512.128	63872
9430008C03Rik	1.23954	8.33448e-06	1661.58	3923.38	68108
Lhfpl3	1.23902	0.000610924	34.5373	81.5211	269629
Ndufaf4	1.23546	0.000511222	1493.6	3516.76	68493
Gm595	1.23318	0.000380865	13.7222	32.2586	209005
Npff	1.23095	0.00624577	220.739	518.121	54615
Gm4497	1.22976	0.00891451	103.405	242.514	100043522
Sdcbp2	1.22875	0.00360124	86.0285	201.62	228765
A230087F16Rik	1.22827	0.000813772	65.4267	153.286	320738
Gm6712	1.22803	1.10658e-10	418.69	980.767	626854
Srp68	1.22774	7.10104e-08	5199.68	12177.7	217337
Trmt6	1.22484	5.21188e-10	1908.82	4461.47	66926
H2-T23	1.22441	0.00208397	47.1143	110.087	15040
Uros	1.22435	5.8669e-05	1171.39	2736.96	22276
Taf1a	1.22385	7.06088e-08	505.297	1180.22	21339
Slu7	1.22365	9.56552e-05	2478.03	5787.11	193116
Pole3	1.22313	2.33147e-15	1984.82	4633.62	59001
3010026O09Rik	1.22163	0.000184869	1551.19	3617.54	68067
Gnl2	1.22143	1.03292e-07	3591.29	8374.07	230737
Parp10	1.22088	0.000116494	2432.59	5670.08	671535
Gm3051	1.21974	0.000487753	1387.47	3231.48	100040936
Dcp1b	1.21694	1.16653e-06	495.359	1151.48	319618
Klhl35	1.2152	0.00190657	151.031	350.653	72184
2310040G24Rik	1.21394	0.000101987	23.6395	54.8368	381792
Csf1	1.21307	5.35223e-10	9349.2	21674.3	12977
H2-gs10	1.21156	0.00469602	2215.59	5131.03	436493
Cdkl3	1.21094	0.0022885	116.713	270.178	213084
Ttc1	1.21081	1.87674e-05	3123.25	7229.31	66827
AA386476	1.20524	0.00271269	41.8496	96.4949	546058
Gpatch4	1.20453	1.304e-06	2224.62	5126.9	66614
Mboat4	1.20131	0.00768743	22.746	52.3038	234155
Hrg	1.19773	0.00094596	33.9713	77.9231	94175
Pnpt1	1.19661	4.20343e-05	2303.73	5280.17	71701
Gjd3	1.19443	0.000338843	39.1548	89.6077	353155
Card6	1.19368	7.85985e-05	56.4744	129.176	239319
6430531B16Rik	1.19341	7.92122e-05	27.8969	63.7981	381933
Nol9	1.19092	3.82872e-08	1354.14	3091.47	74035
Gm13334	1.19079	0.000767804	42.2451	96.4362	100041448
Ccnt2	1.18606	5.459e-07	572.976	1303.7	72949
Rnf166	1.1853	4.78592e-05	3488.11	7932.33	68718
Gm3322	1.18494	0.000115827	491.303	1116.99	100041416
Cxxc5	1.18438	1.88395e-06	370.302	841.571	67393
C920021L13Rik	1.18297	0.00305752	22.5004	51.0859	109149
Nt5dc3	1.18101	7.89206e-07	1622.02	3677.72	103466
Trit1	1.17868	6.44211e-06	973.074	2202.74	66966
Pdrg1	1.17366	8.4032e-07	1683.29	3797.23	68559
Nr1d1	1.17229	4.36708e-09	4312.64	9719.33	217166
Ddx51	1.17014	0.00454484	180.981	407.267	69663
Tmem87a	1.16364	1.35669e-13	1641.39	3677.07	211499
Chka	1.16276	0.00355059	1680.17	3761.67	12660
1700034F02Rik	1.16244	0.00184776	128.558	287.759	73324
Nsun7	1.16034	0.00413978	36.4313	81.4275	70918
Dgke	1.15675	0.000875379	691.485	1541.69	56077
Arf2	1.15553	2.78033e-07	2797.16	6231.14	11841
Fus	1.15432	3.62918e-07	3332.68	7417.87	233908
Olfr545	1.15268	0.00751598	26.6134	59.1686	258837
Mapk8ip3	1.15242	3.77162e-09	2777.24	6173.45	30957
Gm4636	1.14881	0.00348321	258.839	573.927	100043772
Mrps31	1.14756	6.21862e-07	1290.99	2860.05	57312
Prkcz2	1.14709	0.00749521	100.653	222.913	404705
Pxn	1.14649	0.00116965	2138.65	4734.41	19303
Gm2380	1.14628	0.00966857	23.4891	51.9912	100039705
Mtpap	1.14623	7.15327e-05	827.43	1831.39	67440
1700001L05Rik	1.14569	3.74326e-07	44.1224	97.6216	69291
Fam89a	1.14198	0.00923001	33.9971	75.0261	69627
Rnf31	1.1376	3.04454e-09	1969.13	4332.36	268749
Pvt1	1.13405	2.25781e-08	289.432	635.231	19296
Drd4	1.1236	0.00428339	34.7225	75.6572	13491
Gm3217	1.12326	0.00148458	356.196	775.934	100041228
1700057K13Rik	1.12193	0.00123405	40.8736	88.9567	73435
4632411B12Rik	1.11977	2.85631e-08	3564.96	7747.09	226976
Nfatc2ip	1.11939	0.000908175	899.497	1954.21	18020
Dtwd1	1.11825	3.96905e-13	774.744	1681.85	69185
Vta1	1.11797	2.05391e-13	1316	2856.26	66201
Gpr156	1.11388	0.0021805	40.7251	88.1402	239845
Gm8750	1.11314	0.00742644	111.349	240.865	667662
Itgb6	1.11308	6.6764e-06	21.3613	46.2061	16420
Arfrp1	1.11124	2.71627e-08	1659.46	3584.95	76688
Hist1h2ae	1.10951	0.000122158	1386.07	2990.76	319166
Syne1	1.10615	0.00208797	460.986	992.367	64009
Slc5a10	1.10314	0.00312554	34.8063	74.7715	109342
Gm2541	1.10266	2.01478e-06	3239.95	6957.78	100039994
Srgn	1.10239	0.00184862	15.7011	33.7119	19073
Tap2	1.10116	0.00330147	2051.31	4400.6	21355
Alg8	1.10084	0.00820978	3466.36	7434.64	381903
Gm6729	1.09596	1.38706e-05	20.226	43.2341	627035
Cidec	1.09516	0.00857608	20.0867	42.9125	14311
Pdlim7	1.09463	6.49814e-07	2206.29	4711.71	67399
Cbll1	1.0943	7.04992e-14	2180.6	4655.78	104836
Mafk	1.09428	0.00360688	1168.79	2495.44	17135
Gm2879	1.09414	0.000693493	1442.6	3079.73	100040646
LOC100038746	1.09257	2.13049e-07	388.076	827.588	100038746
Wdr43	1.09232	4.71438e-07	5154.19	10989.6	72515
Mul1	1.08946	0.00450936	1341.03	2853.64	68350
Zfp97	1.0894	0.000246342	929.603	1978.06	22759
Rhob	1.08745	5.10703e-15	15728	33421.7	11852
Gm3844	1.08481	0.0018001	17.2373	36.562	100042434
Gm4189	1.08449	2.28459e-05	112.444	238.451	100043045
Xrn1	1.0831	3.85123e-09	515.935	1093.05	24127
1700016G14Rik	1.0827	0.00011928	24.4856	51.8607	666145
Dcst2	1.08152	0.00347383	69.7278	147.563	329702
Creld2	1.07697	5.48903e-06	5955.77	12564.3	76737
Trafd1	1.07548	5.96603e-07	3767.09	7938.86	231712
Lamb1-1	1.07496	0.00954767	105.637	222.541	16777
Spata5	1.0744	0.00720828	2925.76	6161.22	57815
Mrps18b	1.07362	0.000163438	3216.89	6770.62	66973
Tnpo2	1.07236	1.58736e-06	6065.18	12754.3	212999
Amn1	1.07132	6.25882e-05	746.686	1569.05	232566
Apol8	1.06648	0.000392702	67.1309	140.594	239552
Katna1	1.06569	6.04786e-05	2040.19	4270.48	23924
Yrdc	1.06485	0.00778786	3194.03	6681.75	230734
Gm4703	1.06277	0.00366287	747.535	1561.56	100043874
Nfkb2	1.06217	2.36117e-11	6779.03	14155.1	18034
Pfas	1.06146	1.89064e-08	529.386	1104.85	237823
Kbtbd5	1.05789	0.00770869	69.9412	145.61	72330
Gm4075	1.05699	0.00452507	26.0742	54.2494	100042861
Gm2251	1.05134	1.28843e-06	7371.98	15278	100039464
Brcc3	1.05123	0.000265923	611.664	1267.55	210766
A930002H24Rik	1.05111	0.00907616	719.318	1490.51	320004
Olfr1350	1.05021	0.00571543	18.5318	38.3763	258384
Sik3	1.0493	0.0010485	2068.29	4280.4	70661
Lcp1	1.04761	2.32424e-07	286.242	591.69	18826
Sec24a	1.04541	0.00798822	983.564	2030.03	77371
Zc3h8	1.04525	0.00448411	262.933	542.62	57432
Casp8ap2	1.04444	0.00828871	680.083	1402.72	26885
2610101N10Rik	1.04096	1.09632e-08	1774.46	3651.11	67958
Gm13540	1.04046	1.43955e-06	3442.06	7079.91	625631
Gnat2	1.03991	0.00121396	149.731	307.861	14686
Rlf	1.03949	3.02745e-09	1149.69	2363.18	109263
Iffo2	1.03484	1.10163e-06	1556.35	3188.77	212632
Diap2	1.03354	5.02994e-08	1032.52	2113.61	54004
Rrp9	1.03213	0.00188788	6576.27	13448.7	27966
Tead1	1.0313	8.63166e-08	3869.85	7909.45	21676
A530032D15Rik	1.03095	0.00837755	640.44	1308.66	381287
Fam120c	1.02881	9.80737e-06	652.943	1332.23	207375
Nub1	1.02854	4.83835e-13	5499.63	11219.1	53312
Lyar	1.02702	5.7262e-05	1902.68	3877.3	17089
St3gal6	1.02589	0.00381472	154.951	315.513	54613
Gm14477	1.02549	0.000307682	19.0004	38.6782	100042929
E230014E18Rik	1.02467	0.00479648	166.311	338.359	442848
Stk40	1.02416	0.000173727	1467.94	2985.45	74178
Rps19bp1	1.02259	2.68232e-06	1367.29	2777.75	66538
Pigf	1.02232	0.00444591	1504.03	3054.96	18701
Gm2870	1.02213	1.66847e-06	374.096	759.758	100040620
1700110M21Rik	1.02189	6.49565e-05	25.7459	52.2792	76627
Rrp15	1.02086	0.00286037	775.633	1573.85	67223
Grin1	1.0208	0.00524094	20.6957	41.9925	14810
Gm3435	1.01956	0.00389323	1048.58	2125.8	100041621
Lass6	1.0195	0.00132827	4384.32	8887.99	241447
Wbp4	1.0191	0.0106959	1145.86	2322.26	22380
Rab17	1.0156	0.00690648	21.3151	43.0936	19329
Pdlim5	1.01489	0.00460459	2063.3	4169.4	56376
Riok2	1.01433	8.60823e-09	2567.97	5187.19	67045
4933409F18Rik	1.01329	0.000785802	14.994	30.2656	74668
Gm4283	1.0128	0.0033066	488.377	985.459	100043186
Zbtb6	1.01169	0.00465921	695.614	1402.54	241322
H2-T22	1.00654	0.00225581	3070.49	6168.89	15039
Atxn3	1.00615	1.10396e-08	670.937	1347.61	110616
Mutyh	1.00527	2.98406e-09	343.773	690.061	70603
Gps2	1.00496	1.79814e-08	1701.6	3414.94	56310
Cpsf4	1.00324	0.000290166	2456.28	4923.6	54188
Crcp	1.00228	1.23418e-06	639.023	1280.07	12909
2610305D13Rik	1.00184	9.70332e-06	835.349	1672.83	112422
Ttn	1.00147	1.42986e-05	34.3516	68.7731	22138
Ppig	0.998612	1.28786e-14	3783.99	7560.7	228005
Sgms2	0.997066	0.00129864	987.352	1970.69	74442
6720456H20Rik	0.993095	0.000613608	195.473	389.079	218989
Gm5568	0.991481	0.00753871	22.1316	44.0026	434016
Exosc10	0.98847	3.11484e-08	3958.39	7853.76	50912
H2-M3	0.988032	0.00705864	887.261	1759.86	14991
Atg10	0.987451	0.0024125	122.166	242.216	66795
1700012P22Rik	0.986176	0.000259523	39.6288	78.5017	69364
Psmc6	0.985755	0.00115741	4164.01	8246.19	67089
Itgad	0.984416	0.00613382	31.6428	62.6057	381924
Samd4	0.984053	1.15122e-10	1206.1	2385.69	74480
Prpf40a	0.982627	2.28291e-06	1580.92	3124	56194
Lin54	0.982167	0.00359254	932.299	1841.69	231506
5830418K08Rik	0.982086	1.42572e-10	636.075	1256.45	319675
1700028I16Rik	0.980999	0.000581257	21.4076	42.255	70003
Trmu	0.980384	1.40525e-05	872.353	1721.15	72026
BC003331	0.98022	1.0672e-06	1800.51	3551.98	226499
Gm15834	0.978924	0.00725506	76.2099	150.209	100306960
Nudt6	0.978495	8.28273e-06	186.748	367.97	229228
Dkk2	0.977128	7.06737e-05	14.6544	28.8479	56811
Ccnk	0.976041	3.27988e-07	3090.13	6078.48	12454
Rc3h1	0.974025	0.00473062	1811.95	3559.24	381305
Gar1	0.973054	4.75523e-05	1356.75	2663.28	68147
Fosl1	0.97127	0.000274835	4731.73	9276.86	14283
Wdr78	0.970591	0.00110622	170.174	333.48	242584
Eif3g	0.968019	4.3879e-09	6553.73	12820.1	53356
Rbmx2	0.967675	0.00221919	550.058	1075.74	209003
Rgs11	0.967452	0.000431416	51.7465	101.184	50782
Gm4720	0.967029	0.00437347	772.503	1510.1	100043907
Ino80	0.965483	0.000386751	561.229	1095.92	68142
Gm4285	0.960975	0.00200245	231.534	450.71	100043189
Pfdn2	0.96093	1.90662e-07	4398.4	8561.76	18637
Abl2	0.957237	6.66576e-09	860.878	1671.47	11352
Gm5065	0.955727	0.00149872	14.0398	27.231	272350
Ppie	0.955275	0.000125736	2148.27	4165.38	56031
Tatdn1	0.953717	0.00140133	418.593	810.755	69694
Bre	0.952998	0.00393361	573.679	1110.58	107976
Filip1l	0.951527	8.53081e-08	2406.26	4653.51	78749
Btg2	0.949176	5.78734e-08	4338.89	8377.4	12227
1110049F12Rik	0.949044	0.000688073	2092.25	4039.29	66193
RP23-303F24.3	0.947045	0.00171345	25.5424	49.2436	622459
Dph1	0.9463	0.000202805	1483.31	2858.22	116905
Cbwd1	0.942753	0.00471363	1097.81	2110.19	226043
Zfp202	0.942571	5.73674e-05	811.293	1559.26	80902
Gm4031	0.938504	0.00663095	1595.17	3057.21	100042787
Gpatch1	0.938203	9.94228e-05	1213.71	2325.63	67471
Wdr70	0.937552	5.26953e-05	1331.01	2549.26	545085
Snw1	0.935696	0.00582594	2192.44	4193.73	66354
Arglu1	0.935087	6.87181e-05	1255.84	2401.18	234023
Timp1	0.934448	0.000124504	7998.23	15285.9	21857
Xab2	0.933948	2.53882e-07	6011.69	11485.3	67439
Gpr107	0.9326	2.55351e-15	2320.05	4428.31	277463
Nop14	0.930175	2.16544e-06	5883.61	11211.3	75416
A130040M12Rik	0.929702	0.0018262	13370.2	25468.6	319269
Manbal	0.92934	8.09212e-09	2835.48	5399.9	69161
Gm4006	0.927927	0.00212004	1086	2066.15	100042748
Cirh1a	0.927084	2.73841e-07	11949.6	22721.2	21771
Trim39	0.926744	5.34461e-05	373.831	710.645	79263
Tjap1	0.925721	2.94209e-14	4067.17	7726.13	74094
Leng1	0.923255	4.33343e-07	1579.57	2995.49	69757
B230110C06Rik	0.922707	0.000935938	35.1254	66.5861	77981
Gm14535	0.921888	0.00996888	5737.42	10870.1	100043002
Rabepk	0.921797	7.58773e-05	2311.47	4379.02	227746
Orc4l	0.920063	2.63734e-06	487.257	921.986	26428
Fbxl12	0.919786	7.8963e-06	1239.86	2345.62	30843
Mrps18a	0.915131	1.6846e-06	3669.12	6919.01	68565
Etf1	0.914918	0.00211427	5008.59	9443.52	225363
Tmem161b	0.914611	3.04862e-06	970.736	1829.89	72745
Nmnat2	0.914552	2.30483e-07	1009.49	1902.87	226518
Rgag1	0.914029	2.6252e-06	21.0466	39.6581	209540
Kpna6	0.912984	0.00518441	5031.28	9473.57	16650
Upf2	0.909482	3.99679e-05	1659.3	3116.79	326622
Thoc5	0.909106	0.00703547	3017.34	5666.21	107829
Tsr2	0.906865	2.43002e-06	1395.7	2616.9	69499
Nktr	0.906769	1.1323e-06	1037.78	1945.66	18087
Eif2s1	0.906381	0.000466694	2973.18	5572.74	13665
Wnk4	0.906373	9.25721e-09	679.247	1273.13	69847
3010001F23Rik	0.904651	6.93494e-05	188.931	353.697	75693
Zfp53	0.899156	1.57945e-06	830.849	1549.51	24132
Llph	0.896739	0.00264696	3121.36	5811.52	66225
Zfp330	0.895966	7.88258e-14	6014.86	11192.8	30932
H2-T9	0.895241	0.000352822	3252.11	6048.67	15051
Rbm18	0.894952	0.000378669	2856.59	5311.97	67889
Arhgap9	0.894521	0.00200551	50.4937	93.8673	216445
Adhfe1	0.894271	0.00105694	159.518	296.491	76187
Lactb	0.893315	0.000231161	1121.78	2083.65	80907
Ube2g2	0.890847	0.00143441	4865.92	9022.71	22213
Ccdc84	0.889278	0.00953243	288.119	533.668	382073
Atr	0.88729	0.000112123	659.795	1220.42	245000
Prpf40b	0.886588	0.00444534	532.473	984.435	54614
Gm7026	0.884076	0.00684979	2087	3851.73	630093
Zfp259	0.882204	0.00214943	5391.07	9936.77	22687
H2-T10	0.881088	9.84032e-06	3688.97	6794.21	15024
Arrdc4	0.880651	0.00473848	4796.06	8830.54	66412
Dnajc7	0.880647	1.16124e-06	3911.63	7202.09	56354
Gtf2h1	0.877697	5.54737e-08	3907.15	7179.15	14884
Jmjd4	0.877066	4.68936e-06	334.032	613.496	194952
Gm9833	0.876785	0.00370138	1851.71	3400.26	100041480
Gm13134	0.876216	0.00237115	26.8007	49.1942	100043342
Ddx18	0.87579	5.85119e-05	6002.57	11014.8	66942
Herpud1	0.875144	2.82663e-13	16756.4	30734.5	64209
Zeb1	0.874212	5.37842e-05	536.609	983.608	21417
Slc16a4	0.872631	0.00277375	34.8904	63.8843	229699
E430028B21Rik	0.872548	0.00460724	361.461	661.796	211948
1500002F19Rik	0.868928	0.00920253	34.3569	62.7463	76683
3230401D17Rik	0.868436	0.000248749	2575.05	4701.23	66680
Atf7	0.865223	3.60905e-11	4379.22	7977.28	223922
Utrn	0.864973	5.96768e-05	912.353	1661.67	22288
Ggct	0.864964	0.00154339	178.311	324.756	110175
Mettl6	0.86478	0.00232965	508.362	925.758	67011
Ankrd32	0.864408	0.000275616	302.534	550.791	105377
Tpr	0.86196	2.15884e-05	5170.66	9397.7	108989
Gtf3c4	0.860788	2.75467e-08	1637.09	2973.01	269252
Wdr89	0.860612	0.00594635	274.695	498.794	72338
Nus1	0.8571	1.76633e-11	3257.53	5900.67	52014
Lyz2	0.856876	0.00449207	179.218	324.584	17105
Rpp30	0.853599	1.34435e-06	3620.13	6541.59	54364
Nfkbib	0.85328	0.000696381	3334.13	6023.45	18036
Aptx	0.853106	4.30927e-06	325.284	587.587	66408
1300018I05Rik	0.852969	6.47571e-05	6903.5	12469.2	74157
Megf10	0.851703	0.00402278	215.327	388.585	70417
Zfp106	0.850765	0.00370492	2615.43	4716.82	20402
Timm17a	0.850587	1.66199e-06	2691.6	4853.58	21854
Gm4672	0.850285	4.16408e-05	1135.11	2046.43	100043822
Gm3181	0.849804	0.00852066	839.039	1512.16	100041175
Smn1	0.848067	0.000424902	2939.22	5290.86	20595
Mamdc2	0.846204	0.000371147	522.084	938.584	71738
Tmem11	0.845506	0.00136104	6085.63	10935.2	216821
Fcf1	0.845126	0.000865934	2634.99	4733.55	73736
Smarce1	0.843158	3.22719e-06	1745.67	3131.68	57376
Krr1	0.842538	0.00111824	2334.29	4185.86	52705
1810022K09Rik	0.84118	0.00688784	1211.53	2170.47	69126
Prkca	0.841147	1.03189e-05	1422.41	2548.22	18750
Slc25a22	0.840516	0.00915629	1751.72	3136.79	68267
Ssrp1	0.838966	7.01353e-07	8654.43	15480.8	20833
Mug-ps1	0.837362	0.000737519	18.825	33.6361	17835
Gm4326	0.837039	0.00921141	1344.12	2401.11	100043267
Psmd10	0.833501	2.87902e-09	4340.04	7733.97	53380
Rrbp1	0.831517	0.00110582	2867.1	5102.16	81910
Gm14474	0.831514	0.00360516	16.4373	29.251	100042927
Nsun2	0.831213	7.04741e-10	8935.37	15897.6	28114
Rsl24d1	0.831096	4.27352e-05	5527.22	9833.12	225215
Lias	0.830813	4.03916e-09	2690.19	4785.01	79464
Bloc1s2	0.830778	4.53904e-06	4697.28	8354.79	73689
Nol6	0.83005	0.000103304	4129.86	7341.85	230082
Smg7	0.82969	2.49189e-09	4162.95	7398.82	226517
Med10	0.826868	4.71802e-06	4709.64	8354.1	28077
Ugt3a1	0.826422	0.0056954	15.8102	28.036	105887
Daam1	0.825052	0.00201925	443.646	785.963	208846
Gm2810	0.823963	0.000758213	1934.88	3425.25	100040502
Atg16l1	0.823672	0.000898158	535.863	948.427	77040
Nucb2	0.823366	9.33321e-05	1776	3142.68	53322
Chrna4	0.822462	0.00184011	20.6765	36.5648	11438
Srbd1	0.821314	0.00100928	767.421	1356.04	78586
Rbm15	0.820966	0.00147198	3592.91	6347.19	229700
Eif2b3	0.819846	0.000724508	2397.13	4231.45	108067
Smc1a	0.818584	4.99875e-05	6062.34	10692	24061
Uqcc	0.817754	0.000120251	2461.12	4338.11	56046
Pfkfb3	0.817116	0.00171393	85.4809	150.607	170768
E130112N10Rik	0.816835	0.00040048	295.362	520.291	78668
Zfp295	0.816813	3.29342e-05	1418.42	2498.56	114565
Coq5	0.815154	0.00162465	2507.37	4411.68	52064
Egr2	0.81313	8.27062e-06	850.454	1494.26	13654
Rab8b	0.812695	0.000439558	1125.41	1976.78	235442
Tcp10a	0.811691	0.00160659	73.3381	128.728	21460
Sarnp	0.81114	0.000151475	776.119	1361.78	66118
Ptcd3	0.809431	0.00744319	3068.84	5378.2	69956
Sec63	0.808325	4.7446e-05	2211.13	3872.08	140740
Gmeb1	0.807854	1.71589e-08	999.045	1748.93	56809
Glmn	0.807307	0.00546668	694.008	1214.47	170823
Lsm12	0.805654	0.00164866	4345.38	7595.45	268490
Eea1	0.80431	2.63051e-05	3212.37	5609.8	216238
Ccdc112	0.8043	8.07297e-05	747.178	1304.8	240261
Nup98	0.803249	2.35337e-05	2382.79	4158.03	269966
Rabep1	0.803158	2.93536e-05	1735.92	3029.04	54189
Srrm1	0.802882	5.15201e-09	5655.84	9867.08	51796
Myof	0.80244	0.00466411	3108.54	5421.44	226101
Ktn1	0.801916	5.19955e-08	1625.33	2833.63	16709
Cflar	0.801381	2.30289e-05	1130.63	1970.42	12633
Zcrb1	0.800388	6.85542e-08	411.402	716.484	67197
Ndor1	0.798428	7.43826e-09	1336.04	2323.66	78797
Vapb	0.798011	1.22232e-05	4500.52	7825.06	56491
Arid5a	0.797937	0.00482874	895.607	1557.11	214855
Rnf114	0.797388	1.89924e-05	5610.32	9750.47	81018
Taf9	0.795746	2.37968e-10	5751.45	9984.38	108143
Arih2	0.795645	0.00512246	2079.46	3609.64	23807
BC023882	0.795118	0.00322856	1137.01	1972.95	231123
Gm3813	0.794825	0.0108263	4796.03	8320.48	100042383
Wdr74	0.794812	0.000388986	8728.33	15142.3	107071
Alkbh8	0.794301	6.24049e-05	694.32	1204.12	67667
Nol12	0.791804	3.85609e-06	1868.9	3235.51	97961
Mkln1	0.791577	0.00947618	1040.06	1800.31	27418
Gm4079	0.791547	0.00206521	3544.98	6136.11	100042867
BC031781	0.789875	0.000108713	1090.97	1886.21	208768
Cenph	0.788516	4.04185e-06	1179.32	2037.04	26886
Ufd1l	0.786766	0.000223482	4522.23	7801.76	22230
Elac2	0.786298	1.51389e-05	3811.14	6572.85	68626
Lrrfip1	0.784558	0.000144163	1379.27	2375.88	16978
Bves	0.783665	0.00315742	21.01	36.1687	23828
Sf3b4	0.781819	5.64887e-09	7815.67	13437.5	107701
Utp20	0.780327	0.00440109	2510.22	4311.36	70683
Gm3650	0.779965	0.00402455	4677.55	8031.77	100042074
Gm11221	0.778353	0.00251829	2752.22	4720.54	622491
Trip12	0.776986	5.34879e-05	3019.51	5174.08	14897
Stam	0.776085	0.0027802	390.61	668.91	20844
Gga3	0.773474	0.000981594	1071.49	1831.59	260302
Mrps30	0.773262	0.000110817	3136.24	5360.24	59054
Agxt2l2	0.772861	3.39479e-06	1060.74	1812.45	72947
Cdkl5	0.772045	0.000272021	355.897	607.761	382253
Ppp6c	0.771952	0.00374384	2294.26	3917.64	67857
Zcchc7	0.770242	0.00275271	1091.99	1862.45	319885
Stx11	0.769307	4.10954e-06	435.648	742.54	74732
Rbm28	0.769177	0.000615542	1658.59	2826.73	68272
Psmd4	0.767964	4.33821e-09	4409.07	7508.06	19185
Fn1	0.767679	0.00805277	3884.21	6612.99	14268
Gss	0.767634	0.00107196	966.333	1645.16	14854
Usp15	0.767573	0.000495453	2272.3	3868.37	14479
Gm4540	0.767455	0.00444404	1720.66	2929.01	100043594
Otud3	0.766498	3.53612e-06	779.405	1325.87	73162
Ngdn	0.765903	0.000361575	3101.93	5274.63	68966
Shpk	0.762941	0.0081519	152.311	258.464	74637
Utp11l	0.762865	0.000312621	6192.9	10508.5	67205
Lpp	0.761101	1.1689e-06	1838.45	3115.78	210126
Fam192a	0.76019	5.72357e-06	2045.52	3464.53	102122
Crtc2	0.758594	9.78445e-05	5093.06	8616.66	74343
Kif2a	0.757069	0.0045118	1445.5	2442.98	16563
Polr3c	0.756646	6.22125e-06	2329.44	3935.73	74414
Nmd3	0.754197	0.00418697	2429.81	4098.35	97112
Mrpl47	0.754139	0.00186228	1734.04	2924.68	74600
9130011J15Rik	0.75346	7.26326e-08	1998.11	3368.48	66818
Wdr75	0.751197	0.000743483	7381.05	12423.7	73674
2810474O19Rik	0.749363	0.00108906	5913.31	9940.57	67246
Tnks	0.748781	6.57142e-06	4679.1	7862.63	21951
Csrp1	0.745954	0.00371301	5693.14	9547.87	13007
4930455C21Rik	0.745599	0.00214036	774.773	1299.04	76916
Dusp11	0.74528	0.0043313	7190.92	12054.1	72102
Supv3l1	0.744175	0.00682653	1116.22	1869.68	338359
Clec16a	0.743336	1.06606e-10	625.183	1046.58	74374
Lats2	0.742697	0.00707811	782.156	1308.78	50523
Mnat1	0.739602	0.000910751	1595.19	2663.51	17420
Nupl2	0.737696	0.00664121	856.627	1428.43	231042
Ccdc25	0.737659	0.00503963	902.701	1505.23	67179
Fam175a	0.736071	0.00429345	1584.39	2639.01	70681
Atg7	0.733203	0.000570127	2635.44	4380.95	74244
Tbce	0.732353	0.000883506	517.488	859.727	70430
Ubox5	0.732018	2.74079e-08	1755.11	2915.18	140629
Cpeb4	0.731647	0.00110777	940.602	1561.9	67579
Cops2	0.730022	4.23975e-06	7361.09	12209.6	12848
Diap3	0.72909	4.92149e-07	1800.54	2984.56	56419
Safb2	0.727264	0.000370866	1120.35	1854.74	224902
Ctps	0.725727	0.0107483	5675.06	9385.03	51797
Rictor	0.724124	0.000157423	759.171	1254.07	78757
Mettl2	0.723432	9.29509e-05	7444.41	12291.5	52686
Sf3a2	0.72083	0.00745631	12716.2	20957.9	20222
E130218I03Rik	0.720375	0.00951826	493.901	813.757	77490
Slc9a8	0.720052	0.00194094	442.465	728.847	77031
Commd10	0.719402	1.11386e-06	914.927	1506.43	69456
2810004N23Rik	0.719239	0.00335676	3374.46	5555.42	66523
Hspa5	0.718888	0.000839181	25084.7	41287.2	14828
Usp14	0.718321	5.76773e-05	3555.49	5849.73	59025
Trim23	0.718013	0.00130021	1009.23	1660.09	81003
Nup160	0.716193	0.00102926	1148.07	1886.1	59015
Mdm2	0.715506	2.26357e-07	7470.22	12266.5	17246
Shq1	0.714654	0.000918907	1881.6	3087.87	72171
Trpv1	0.713997	0.00163498	18.7034	30.68	193034
Hdhd2	0.712973	0.00737159	2538.05	4160.31	76987
Klf7	0.712897	1.86031e-05	878.612	1440.13	93691
Napb	0.712602	0.00031085	289.797	474.907	17957
Gm1943	0.712036	0.00622195	1427.02	2337.62	384864
Wasf2	0.70746	8.17014e-08	5979.41	9763.93	242687
Ears2	0.706245	0.00375835	1757.57	2867.57	67417
Blzf1	0.705804	0.00116624	739.522	1206.2	66352
Ckap5	0.704976	2.36865e-07	2382.67	3884.03	75786
Arrb2	0.704682	2.27603e-07	3871.54	6309.77	216869
Zfp507	0.704591	5.36258e-05	1210.03	1971.97	668501
Gsta1	0.702918	0.000894925	696.506	1133.77	14857
Terf2	0.699706	0.00114866	1457.92	2367.91	21750
Zfp426	0.697995	0.000426676	939.049	1523.37	235028
Hmga1	0.687859	2.45966e-06	13378.3	21551	15361
Nop58	0.687381	0.00428807	6960.91	11209.6	55989
Tceb3	0.686959	0.00048377	4234.05	6816.34	27224
Gpbp1	0.686903	2.56493e-07	3251.67	5234.62	73274
Ociad1	0.686569	8.73688e-06	5192.93	8357.77	68095
Mela	0.684514	0.00443945	155.781	250.366	17276
Tmem167b	0.68321	5.0539e-09	882.48	1417.01	67495
Cpsf6	0.682005	0.00957995	2488.66	3992.72	432508
Amotl2	0.681967	0.0066204	10746.6	17241	56332
Taok3	0.681933	0.00082015	1530.53	2455.42	330177
Bcar1	0.681111	0.00492608	4390.08	7038.95	12927
Exosc1	0.678849	0.00265201	2275.13	3642.17	66583
Msi2	0.677861	4.23004e-07	836.682	1338.49	76626
A530082C11Rik	0.676686	0.000820969	492.573	787.36	320541
Acin1	0.675478	0.000191871	5006.22	7995.56	56215
Pin1	0.674602	3.39594e-05	1975.94	3153.91	23988
Gm3992	0.673986	0.00032244	7269.75	11598.7	100042726
Ripk2	0.673466	0.000852617	1127.1	1797.62	192656
Cd247	0.672697	0.0106421	177.37	282.737	12503
Arhgap22	0.672598	0.00933204	2214.96	3530.52	239027
D4Ertd22e	0.672206	0.00791941	4890.03	7792.3	213491
Ogfr	0.672151	0.000288033	6848.17	10912.2	72075
Slmo2	0.671457	0.00015935	5085.89	8100.2	66390
Zcchc4	0.66817	0.000783978	831.631	1321.51	78796
Dst	0.668157	0.00195669	1068.17	1697.36	13518
Fert2	0.667763	0.000213242	1345.42	2137.34	14158
Eif3j	0.665294	0.00612833	4248.66	6737.92	78655
Rg9mtd3	0.665215	0.00734285	458.349	726.852	69934
Ddx42	0.664268	0.00514252	5250.26	8320.42	72047
Ftsj3	0.661885	7.18652e-06	4483.59	7093.71	56095
Sdccag1	0.659419	5.91677e-07	1398.98	2209.62	66244
Prkab1	0.659122	0.00690077	3230.91	5102.01	19079
Polk	0.654916	1.98824e-05	886.502	1395.82	27015
Nup205	0.65155	2.41287e-09	3572.65	5612.12	70699
Stoml1	0.649376	0.0042165	1735.72	2722.45	69106
Gtf2h2	0.647586	0.000483938	1085.82	1700.99	23894
Rgp1	0.646904	0.00339693	1241.55	1944.03	242406
Gart	0.645394	0.00330963	6400.19	10011	14450
Ankrd49	0.643003	3.68062e-05	1728.1	2698.55	56503
Dmtf1	0.64199	1.07253e-05	669.147	1044.19	23857
Tank	0.638287	1.44774e-05	2075.98	3231.21	21353
AA987161	0.636687	0.00351465	503.033	782.092	380856
Abca5	0.635779	0.00152635	260.918	405.408	217265
Cdc27	0.633168	0.00798926	3197.85	4959.76	217232
Gm8781	0.633079	0.00053281	14.0996	21.8667	667720
Rbm17	0.628767	0.00899423	3624.34	5604.11	76938
Hyou1	0.625343	7.33999e-05	8919.85	13759.6	12282
2700099C18Rik	0.625127	0.00441337	413.893	638.367	77022
Zfp451	0.624494	0.000155968	1469.5	2265.48	98403
Imp4	0.624385	0.000726187	7707.97	11882.3	27993
Dcun1d1	0.622885	0.00136927	1680.73	2588.24	114893
Nsfl1c	0.622551	0.00337997	13438.4	20689.7	386649
Nvl	0.620999	0.00114728	2131.52	3278.15	67459
Smyd2	0.619768	0.00720296	3875.6	5955.35	226830
Pex12	0.619323	0.000435158	777.287	1194.03	103737
Ehd4	0.617434	0.000238633	2132.09	3270.94	98878
Eif2s3x	0.616758	0.000282873	10393.6	15937.9	26905
Ube2v2	0.61456	0.00211716	2465.22	3774.48	70620
Tbc1d19	0.610565	0.000340322	936.385	1429.73	67249
Abcf1	0.609316	0.0108536	6684.94	10198.1	224742
Rad18	0.608509	0.00264161	618.893	943.616	58186
Atpaf2	0.607586	0.00118728	3463.68	5277.63	246782
Ptar1	0.607502	0.00485484	1274.06	1941.17	72351
Nfu1	0.607176	0.00559074	6292.26	9584.84	56748
Kcnmb2	0.60666	0.00313469	26.6463	40.5751	72413
Lats1	0.606652	6.94045e-05	2001.17	3047.23	16798
6820431F20Rik	0.60642	5.5091e-07	7218.35	10989.8	381598
Creb3	0.60638	0.000871182	4195.15	6386.85	12913
Fxr1	0.60533	0.00607083	4277.16	6506.96	14359
Wdr12	0.605276	0.000121469	3439.89	5233	57750
Sfrs11	0.605181	1.25735e-07	3810.72	5796.76	69207
Tgfb1i1	0.605001	0.000257437	4051.25	6161.86	21804
Blcap	0.604614	0.00952669	3727.79	5668.37	53619
Zfp410	0.603216	0.0073711	1575.39	2393.17	52708
Tsen15	0.602769	0.000634521	2838.09	4310	66637
Cdk6	0.602058	0.00287614	1650.47	2505.21	12571
Slc25a28	0.601443	0.00181852	2976.11	4515.45	246696
Wdfy1	0.601218	0.00632953	2072.27	3143.63	69368
Hspg2	0.600629	1.20607e-06	9006.7	13657.6	15530
Rnf19b	0.600594	0.00457542	5264.33	7982.52	75234
Xrn2	0.598388	0.00155814	6140.81	9297.32	24128
Msmp	0.5978	0.000318433	2046.85	3097.72	100039672
C130039O16Rik	0.596424	1.83955e-06	1547.62	2339.95	238317
Opa1	0.596128	0.0100898	1593.01	2408.09	74143
Chchd5	0.595904	4.04983e-07	2863.1	4327.34	66170
2700078K21Rik	0.595706	0.000116846	1488.47	2249.39	101513
Rab8a	0.594928	0.000202835	3850.13	5815.22	17274
Tmed9	0.59368	0.00376697	5215.94	7871.33	67511
Cherp	0.590463	0.00849763	7327.8	11033.7	27967
Trmt11	0.590164	0.00077299	1124.46	1692.78	73681
Mpp6	0.585763	0.00561905	4036.96	6058.81	56524
Pwp1	0.583836	0.00184051	7042.54	10555.6	103136
Sh3glb1	0.583307	0.00202804	3903.84	5849.04	54673
Zfp672	0.583273	1.24857e-07	1230.78	1844.02	319475
Atg12	0.582206	0.00163207	3951.27	5915.59	67526
Gm15428	0.581681	0.00943087	19.3236	28.9196	433368
H3f3b	0.581403	4.10671e-13	27059.2	40488.8	15081
Zfp277	0.581106	0.00575427	1779.31	2661.85	246196
9430015G10Rik	0.580589	5.87907e-05	2120.9	3171.71	230996
Orc3l	0.580543	0.000131662	1423.64	2128.93	50793
Usp8	0.58012	0.00265819	2238.87	3347.05	84092
Taf1b	0.579609	0.000123867	1128.67	1686.74	21340
Zfp598	0.579463	0.000601421	6766.17	10110.6	213753
Surf1	0.578323	0.00757374	1303.89	1946.85	20930
Srrm2	0.576121	0.00542004	12350.9	18413.1	75956
Phf20l1	0.573927	0.000352826	706.123	1051.11	239510
Eftud2	0.573223	1.37585e-06	5287.53	7867.01	20624
4632415L05Rik	0.572608	0.00443778	1157.14	1720.91	70808
Smcr7l	0.56972	7.09482e-07	2326.66	3453.31	239555
Ambra1	0.566478	0.00506655	1509.33	2235.17	228361
Supt6h	0.566036	0.000767563	9107.28	13482.9	20926
Ggnbp2	0.56547	0.00619273	4546.58	6728.34	217039
Ubqln1	0.564	0.00161567	5751.56	8502.89	56085
Dnajc25	0.563856	0.00376019	2403.05	3552.22	72429
Zfp445	0.56311	0.00477649	1646.71	2432.93	235682
Ttc37	0.562369	0.00551026	1540.59	2274.97	218343
Ppp1r10	0.561602	0.00444013	3202.19	4726.14	52040
Bcas1	0.560363	0.0033624	16.0088	23.6073	76960
Arpc3	0.559538	0.00649233	2118.05	3121.58	56378
Psme3	0.555266	0.00527791	6153.77	9042.59	19192
Ascc1	0.551282	0.00095185	517.888	758.906	69090
Reps1	0.546517	0.00240497	3937.87	5751.48	19707
Fam45a	0.545138	0.00527928	2930.65	4276.29	67894
Snrpe	0.54437	0.00500223	5323.58	7763.82	20643
Usp48	0.543528	5.16968e-08	1420.26	2070.07	170707
Tmem181b	0.540095	0.00644343	940.808	1368	547127
Ubxn7	0.537065	0.000476396	2034.07	2951.46	224111
Dazap1	0.536685	0.00741629	5479.97	7949.44	70248
Ezr	0.53549	0.00203651	1631.06	2364.11	22350
Hist2h2aa2	0.532229	0.00379374	13823.9	19991.5	319192
Rnf123	0.531036	7.64084e-07	1921.41	2776.37	84585
Kat5	0.527968	0.00179888	1474.44	2125.99	81601
Tdrd3	0.527385	0.0028598	1275.22	1838	219249
Grwd1	0.524593	0.000340439	10608.4	15260.5	101612
Ank3	0.520847	0.00349416	27.1008	38.8842	11735
Nop2	0.519059	0.00237151	10867.6	15573.4	110109
Rrp8	0.516931	0.00325582	6764.87	9679.91	101867
Zfand3	0.510613	0.000333462	6941.25	9888.9	21769
Pkn2	0.506744	0.00989006	3475.15	4937.62	109333
Zfp346	0.504048	0.00164031	1601.14	2270.72	26919
Brd4	0.501697	0.000338718	3990.97	5650.73	57261
Eme2	0.499145	0.00459405	871.019	1231.08	193838
Ctnnbl1	0.493492	0.0102272	4680.44	6589.34	66642
Dnm2	0.485046	0.00806373	8125.82	11373.1	13430
Runx2	0.483947	0.0015154	2098.86	2935.39	12393
Tlk2	0.481811	0.00635677	2933.16	4096.14	24086
Srr	0.481741	0.000165874	1841.33	2571.29	27364
Spp1	0.480351	0.00671119	17459	24356.8	20750
Adrm1	0.480302	0.00812657	8758.88	12218.9	56436
Parp4	0.476871	0.00717489	1071.66	1491.45	328417
Vps72	0.476315	0.000247151	3952	5497.96	21427
Prpf31	0.475715	0.00959187	5387.4	7491.76	68988
Phf5a	0.472737	0.00266112	9229.98	12808.8	68479
Dnm1l	0.47242	4.51034e-05	2351.21	3262.15	74006
Immt	0.471122	0.00026798	5235.95	7258.01	76614
Timm23	0.470214	0.00579678	11691.7	16196.7	53600
Nploc4	0.464978	0.00649983	8433.69	11641	217365
Ticam1	0.459609	0.00569862	2000.86	2751.53	106759
E2f4	0.458051	0.00251871	11610.9	15949.7	104394
Sp2	0.457551	0.00430773	1571.1	2157.46	78912
Hsp90b1	0.455694	0.00234753	26204.8	35938.4	22027
Epb4.1l2	0.4531	0.00050154	2305.37	3156	13822
Shisa5	0.448824	0.00139072	9931.64	13556	66940
Mrpl45	0.439185	0.00647659	4395.79	5959.98	67036
Mbnl3	0.428187	0.00741418	2016.25	2712.95	171170
Aasdhppt	0.391474	0.00887704	979.516	1284.86	67618
Sympk	0.38308	0.00280035	8358.52	10900.5	68188
Ikbkg	0.381789	0.000952173	1432.78	1866.85	16151
Gorasp2	0.37503	0.00185413	6803.81	8823.63	70231
Rbm9	0.285548	0.00166468	9966.11	12147.4	93686
Eif5a	0.279025	0.00257201	15210.3	18455.8	276770
Myl6	-0.276484	0.00473043	23978.7	19796.9	17904
Pgap2	-0.287659	0.00427965	2162.62	1771.68	233575
Hmgb1	-0.32757	0.000977452	10054.3	8012.06	15289
Txndc5	-0.328795	0.00253024	13978.3	11129.6	105245
Atf5	-0.3323	0.00323021	40230.2	31953.6	107503
Pbx2	-0.366049	0.00599501	3628.76	2815.57	18515
Taz	-0.382807	0.00251178	2802.34	2149.23	66826
Btbd9	-0.389406	0.00851651	2808.72	2144.3	224671
Add1	-0.394848	0.00164891	10665.3	8111.71	11518
Hdac7	-0.405184	0.00343777	9626.59	7269.42	56233
Uhrf1	-0.405899	0.00207069	10380.7	7834.97	18140
Hdac4	-0.412252	0.000316833	4423.1	3323.73	208727
Zfp207	-0.418573	0.00413098	4569.67	3418.86	22680
Tubb2c	-0.421942	0.00212888	27148.5	20264.2	227613
Gba	-0.43205	0.00810525	9650.29	7152.87	14466
1700030K09Rik	-0.435047	0.00961783	935.52	691.976	72254
Hmgn2	-0.436686	6.27475e-05	18098.5	13371.7	15331
Dcbld2	-0.438353	0.00824417	4597.56	3392.89	73379
Ppp2cb	-0.440184	0.00161553	4677.91	3447.81	19053
Mtf2	-0.449158	0.00188643	1181	865.049	17765
Wipf1	-0.451325	0.0107085	1026.5	750.751	215280
1110007A13Rik	-0.455442	0.000599683	2931.51	2137.91	210711
Tbc1d14	-0.459252	0.00812754	1942.94	1413.22	100855
Cyp1b1	-0.461753	0.000693165	1688.37	1225.93	13078
Cdc7	-0.461954	0.00256145	1057.49	767.743	12545
Naaa	-0.462944	0.00735359	837.204	607.395	67111
Ddr1	-0.464903	0.00438477	1660.9	1203.36	12305
Dcakd	-0.467297	0.0049409	3063.79	2216.09	68087
Maz	-0.469192	0.00438797	14344	10361.6	17188
Ephx1	-0.473786	7.13587e-09	29170.9	21005.2	13849
Tmem14c	-0.477819	2.47396e-06	5631.82	4043.99	66154
Pum1	-0.481545	4.74615e-05	3080.68	2206.42	80912
Arl6ip1	-0.482695	0.007168	4783.89	3423.54	54208
Wwc2	-0.483379	0.0025714	3095.56	2214.26	52357
Zfp710	-0.486772	0.0085276	824.593	588.446	209225
Neo1	-0.488129	0.0101617	8493.89	6055.72	18007
Irak1	-0.490911	1.53345e-05	5127.16	3648.36	16179
Dnajc24	-0.492795	0.00194477	1165.88	828.531	99349
Zfp740	-0.493295	0.00100627	4376.95	3109.39	68744
Grinl1a	-0.493545	0.00086314	15174.5	10778.1	28015
Gyg	-0.493756	0.000949497	3496.52	2483.14	27357
Mapk14	-0.496413	9.50887e-06	7664.71	5433.27	26416
Icmt	-0.496474	0.00518426	3519.37	2494.66	57295
Mrpl51	-0.496826	0.00116275	11839.6	8390.3	66493
Nde1	-0.496866	0.0051082	2684.09	1902.06	67203
Ifi27l1	-0.498617	0.000320573	7949.58	5626.59	52668
Slc25a11	-0.500308	0.00535956	17313.2	12239.7	67863
Slc39a13	-0.501349	0.000711048	4773.24	3372.03	68427
Prkacb	-0.501412	1.30581e-05	2603.24	1838.97	18749
Golph3l	-0.503167	0.00154438	1915.33	1351.37	229593
Pppde1	-0.503837	0.00613723	3511.62	2476.49	78825
Dzip1l	-0.504726	0.00205386	1674.44	1180.13	72507
Nme7	-0.505781	0.00195696	1609.21	1133.33	171567
Ttc7b	-0.505873	0.000319451	2943.71	2073.06	104718
Usf1	-0.508689	0.00514001	6306.4	4432.52	22278
Suv39h1	-0.510653	0.00128123	2337.98	1641.04	20937
Ppa2	-0.51128	4.98519e-05	2445.48	1715.75	74776
Prnp	-0.516913	0.00580376	7472.75	5222.45	19122
Cyth3	-0.517539	0.00107136	2830.18	1977.06	19159
Fam63a	-0.518863	0.00130553	1404.06	979.923	75007
Ggta1	-0.51898	0.000693835	3890.05	2714.73	14594
Fam32a	-0.52238	0.000723922	7963.1	5544.08	67922
Galk2	-0.52392	0.0027754	5446.04	3787.61	69976
Arf3	-0.524989	0.000112826	18926.5	13153.2	11842
Chd3	-0.526909	0.00487664	8889.58	6169.73	216848
Prmt2	-0.528223	0.00400846	7104.53	4926.34	15468
Zfp574	-0.530045	0.00572886	4801.86	3325.45	232976
Ube4b	-0.531616	1.27805e-05	6488.05	4488.3	63958
Ugp2	-0.53236	0.000330499	4628.2	3200.04	216558
Evl	-0.536249	3.20338e-09	6677.4	4604.48	14026
Nxn	-0.536629	0.00287104	5420.66	3736.9	18230
Ankrd1	-0.536943	0.00607046	1659.89	1144.05	107765
Dcun1d2	-0.537135	0.00518011	824.945	568.501	102323
Rbmx	-0.537622	0.00800468	916.114	631.116	19655
Cav1	-0.538249	9.4756e-05	11927.1	8213.09	12389
Eml3	-0.538756	2.88203e-05	4633.23	3189.35	225898
E130112L23Rik	-0.541081	0.000126754	2285.23	1570.54	268739
Tbc1d20	-0.541483	0.00742425	5151	3539.07	67231
Synj2	-0.54223	2.58101e-06	1550.45	1064.71	20975
Mapre2	-0.542459	0.00724085	2653.01	1821.56	212307
Psmb5	-0.542601	6.96309e-06	16507.3	11332.8	19173
Tet3	-0.544847	0.0101695	1654.64	1134.19	194388
Ncapd2	-0.546853	0.00364019	4865.64	3330.59	68298
Tcf3	-0.547005	0.000685983	15296.3	10469.4	21423
Pctk1	-0.547599	0.00395119	12805.8	8761.19	18555
Rdh14	-0.547894	0.00129162	878.063	600.611	105014
Rab24	-0.552273	0.00205288	7188.73	4902.32	19336
Dhrs7	-0.555234	0.00659361	3531.97	2403.67	66375
Oat	-0.555595	0.00727241	13930.3	9477.83	18242
Ppp1r16a	-0.555725	0.00121417	1589.41	1081.3	73062
Jund	-0.556118	0.00608836	7229.72	4917.15	16478
Snx14	-0.557112	7.79345e-05	2517.57	1711.1	244962
Dnajc14	-0.557164	0.000458165	5517.82	3750.12	74330
Agbl5	-0.55737	0.00720312	449.805	305.661	231093
Vangl1	-0.559164	0.00313323	1789.49	1214.52	229658
Men1	-0.559353	5.72921e-05	7432.16	5043.51	17283
Tfdp2	-0.559603	2.51147e-06	1006.48	682.888	211586
Herc4	-0.562328	5.11703e-05	1572.18	1064.7	67345
Slc7a6	-0.563129	0.00929937	3873.46	2621.68	330836
Mocs1	-0.566187	0.000144722	4252.33	2872.02	56738
Gm13991	-0.568761	0.00146371	11050.1	7449.92	433464
Glo1	-0.569791	7.59484e-05	23537.6	15857.6	109801
Abcd3	-0.570373	0.000103205	4364.18	2939.02	19299
Phldb1	-0.570531	5.31739e-05	3586.17	2414.82	102693
Tcf19	-0.571147	0.000401939	3935.16	2648.68	106795
Snapin	-0.571663	9.13164e-05	2675.7	1800.32	20615
AI462493	-0.572503	0.00818683	827.069	556.162	107197
Enpp5	-0.573065	0.00957047	1765.27	1186.59	83965
Lrrc42	-0.574598	0.00157386	3122.65	2096.78	77809
Gcc2	-0.574813	0.0052672	1264.27	848.794	70297
Cic	-0.580699	5.66997e-05	7327.11	4899.2	71722
Msl1	-0.582783	2.97216e-09	2321.57	1550.05	74026
Ncoa3	-0.58329	0.000445276	4022.32	2684.65	17979
Zmym3	-0.585071	2.30971e-05	1364.69	909.726	56364
Nfya	-0.585567	6.77622e-06	5095.92	3395.85	18044
BC046404	-0.585683	0.0105221	1255.73	836.737	192976
Ifnar1	-0.585802	8.71964e-09	5000.46	3331.7	15975
2400001E08Rik	-0.586241	0.000474729	15309.3	10197.1	66508
Rcbtb2	-0.586261	8.17563e-05	2199.73	1465.17	105670
Iqsec2	-0.586717	0.00830081	630.142	419.584	245666
Gas7	-0.586998	0.000555918	6892.93	4588.81	14457
AI413782	-0.587319	0.00300997	693.052	461.281	104799
Solh	-0.587526	0.00501752	1714.83	1141.19	50817
Col4a1	-0.58922	0.00878796	7604.57	5054.77	12826
Gba2	-0.590811	0.00126218	826.226	548.589	230101
Cc2d2a	-0.591435	0.00208868	892.754	592.505	231214
Rad21	-0.592122	0.000167041	15348.2	10181.5	19357
Gm16515	-0.592181	0.00952658	1958.12	1298.9	24083
Cnn3	-0.592445	0.0015907	34394	22810.7	71994
Slc37a4	-0.592528	0.000495778	1549.07	1027.31	14385
Sema6c	-0.593001	0.00368976	57.6767	38.2375	20360
Nagpa	-0.593303	0.000639759	1503.21	996.363	27426
Nfia	-0.593898	0.000205807	886.6	587.417	18027
H2afv	-0.594077	0.00420911	3385.99	2243.11	77605
Sos2	-0.595471	0.00689128	570.454	377.543	20663
Fhl2	-0.596266	0.000109833	3365.21	2225.96	14200
1700029F09Rik	-0.596517	0.000176425	2395.12	1584.01	75623
Igfbp6	-0.597662	0.00375477	19887.6	13142.2	16012
Pacs2	-0.598008	1.20141e-09	2553.13	1686.77	217893
Galnt11	-0.598457	0.000354295	1296.79	856.476	231050
Snx16	-0.59888	0.00203664	1454.92	960.638	74718
3110056O03Rik	-0.599119	0.00288428	1012.59	668.468	73218
Tbc1d10b	-0.600265	7.35911e-05	8940.03	5897.14	68449
Gnpat	-0.600668	1.18606e-05	5962.23	3931.79	14712
C1s	-0.601107	0.000175664	3615.89	2383.77	50908
Asb7	-0.602196	2.00969e-05	750.1	494.129	117589
Ppp4r1	-0.602356	4.89853e-07	5685.15	3744.68	70351
Tmem168	-0.602761	0.000115561	2658.17	1750.39	101118
Ctbp2	-0.603011	6.89706e-08	11396	7502.91	13017
Nsmaf	-0.60476	0.00220499	1324.46	870.938	18201
B4galt1	-0.605624	0.000964102	3597.21	2364.04	14595
Suz12	-0.608022	0.00532228	4471.48	2933.72	52615
Loxl4	-0.608969	0.0033562	5936.77	3892.54	67573
Zfp639	-0.609213	6.59839e-05	3583.07	2348.9	67778
Tle3	-0.613074	1.21437e-05	4674.78	3056.38	21887
Efhd2	-0.613378	0.0024256	4570.32	2987.45	27984
Fmnl3	-0.613612	0.00534512	2259.16	1476.49	22379
Dnmbp	-0.614515	3.29096e-06	2355.04	1538.19	71972
Zfp746	-0.614583	6.01246e-07	3680.8	2404	69228
Snx33	-0.614614	0.00135254	1656.83	1082.09	235406
Tpbg	-0.616315	0.0104819	5048.49	3293.31	21983
Egln2	-0.617091	0.000750521	4985.53	3250.48	112406
D19Wsu162e	-0.617399	0	9937.3	6477.58	226178
Galnt1	-0.617481	0.000565639	2029.88	1323.09	14423
Cyfip1	-0.618527	0.00329856	5453.79	3552.25	20430
0610011L14Rik	-0.620232	0.010093	6067.15	3947.08	68295
Dut	-0.620469	0.000213418	8386.48	5455.07	110074
Timp2	-0.620934	0.00476383	33098	21522	21858
A430108E01Rik	-0.622756	0.00450362	5112.55	3320.24	384382
Fbxo8	-0.623927	0.00614677	1256.02	815.037	50753
Rpain	-0.624788	0.000407603	582.712	377.897	69723
Ensa	-0.625892	0.00154032	1677.15	1086.82	56205
Kif2c	-0.625913	0.0057038	3914.13	2536.39	73804
Hs2st1	-0.627879	2.53834e-07	1212.01	784.324	23908
Cr1l	-0.627985	3.2718e-06	3452.84	2234.26	12946
Smg6	-0.628366	0.00817369	1801.03	1165.1	103677
Syde1	-0.628569	0.00029472	9683.87	6263.69	71709
1110067D22Rik	-0.62871	0.00171778	1801.76	1165.3	216551
Fbxo4	-0.628842	1.26652e-05	4651.33	3007.99	106052
Sfrs1	-0.629137	3.54823e-05	17174.6	11104.5	110809
Brd3	-0.630077	1.37206e-07	3822.43	2469.83	67382
Sema3a	-0.631236	0.00174208	5763.11	3720.8	20346
Shkbp1	-0.631511	9.72342e-06	5132.05	3312.74	192192
Ctdsp2	-0.632035	4.33637e-05	14177.5	9148.25	52468
Eef2k	-0.632867	3.06724e-08	6400.54	4127.67	13631
Capn7	-0.633509	0.0004996	3198.32	2061.66	12339
Atp6ap2	-0.633825	0.00203065	7844.88	5055.75	70495
Map3k6	-0.633838	0.0108608	455.293	293.418	53608
Gm8394	-0.634018	0.00197331	13507.3	8703.84	666974
Psen2	-0.634207	0.00221311	1045.06	673.329	19165
Med24	-0.635375	7.54831e-06	4745.25	3054.86	23989
Arfgap3	-0.635471	2.89621e-06	3647.05	2347.72	66251
Pola2	-0.637199	0.000232299	4175.72	2684.82	18969
Mapre1	-0.637862	0.000978247	6829.63	4389.16	13589
Lrrc28	-0.6381	1.96224e-05	1750.2	1124.61	67867
Mllt4	-0.638685	5.9212e-08	3637.05	2336.07	17356
Impdh1	-0.638774	0.000209845	5444.3	3496.65	23917
Wdr13	-0.640498	9.13332e-05	1378.27	884.151	73447
Gtf2ird1	-0.640566	0.000404787	1249.58	801.556	57080
Irgq	-0.640635	0.000204543	2872.05	1842.22	210146
Tpp1	-0.640855	0.00496015	17609	11293.2	12751
Urod	-0.641558	2.22899e-05	4035.93	2587.11	22275
Lrrc61	-0.642305	5.96168e-05	1060.05	679.164	243371
Mettl8	-0.642738	1.22007e-05	1234.35	790.597	228019
Nicn1	-0.643446	2.11831e-05	2545.64	1629.68	66257
Tmem50a	-0.643798	0.000242396	6728.3	4306.29	71817
2310004I24Rik	-0.645125	8.58398e-05	2513.42	1607.18	66358
Zfp827	-0.645338	0.00266353	1451.1	927.751	622675
Acat2	-0.645606	0.00171326	13038.9	8334.8	110460
Aifm1	-0.648748	0.00683283	8349.95	5325.88	26926
Fyn	-0.649243	0.00403111	4689.56	2990.13	14360
Tnfrsf11b	-0.650878	0.0101591	1113.5	709.18	18383
Gm6158	-0.652089	0.00323312	14210.1	9042.69	620499
Plekhg2	-0.653025	2.89857e-08	3287.54	2090.7	101497
Dusp19	-0.654698	7.63153e-05	484.401	307.695	68082
Tmem55b	-0.655382	4.11057e-07	7952.38	5049.02	219024
Abr	-0.655565	8.20507e-06	2460.02	1561.69	109934
Orc1l	-0.657849	0.00438415	1340.21	849.453	18392
B4galnt1	-0.658029	0.000277982	1668.54	1057.43	14421
Agap3	-0.658063	0.000114311	5510.06	3491.88	213990
Zfp821	-0.658921	0.00362056	687.561	435.468	75871
Tspyl4	-0.659283	0.000493886	720.172	456.008	72480
Spns1	-0.660053	0.00475746	6231.54	3943.66	73658
Cnot6	-0.660422	0.000400343	4221.51	2670.92	104625
Gsn	-0.661002	1.68979e-05	37199.7	23526.6	227753
Gys1	-0.66244	0.00126179	5425.36	3427.79	14936
Lypla1	-0.662742	0.00925947	2419.83	1528.55	18777
Ssh1	-0.662935	0.000315541	946.419	597.751	231637
Rb1	-0.662976	0.00441669	797.348	503.584	19645
Stim2	-0.663276	0.000500644	2846.28	1797.26	116873
Ppp2r4	-0.663629	0.000951384	9844.72	6214.86	110854
Ghr	-0.663751	7.51696e-05	4211.55	2658.48	14600
Rbbp9	-0.663911	1.83644e-06	1365	861.541	26450
Fbxo21	-0.664912	0.00215078	2310.61	1457.36	231670
Adam17	-0.665096	0.000106959	2234.12	1408.94	11491
Dmxl2	-0.667014	0.00303645	665.31	419.018	235380
Acox3	-0.667752	0.00517993	1258.78	792.384	80911
Endod1	-0.668615	0.00340297	726.733	457.195	71946
Ndfip1	-0.668924	1.5478e-05	10782.7	6782.05	65113
Zfp518	-0.669023	0.00393807	1036.53	651.905	72672
2400003C14Rik	-0.669112	3.04412e-05	7155.02	4499.75	71955
Lgmn	-0.669127	1.11927e-08	10381.2	6528.59	19141
Dcaf11	-0.669672	2.03125e-05	1108.37	696.778	28199
Srxn1	-0.66998	0.000401677	6257.16	3932.72	76650
Hif1a	-0.670147	0.00126179	1987.92	1249.29	15251
Dclk2	-0.670186	0.0005102	211.255	132.758	70762
Camta2	-0.670958	6.27545e-09	1380.46	867.05	216874
Tmc6	-0.671933	3.38157e-05	855.655	537.065	217353
Lmo7	-0.672664	0.000281393	293.55	184.158	380928
Cep164	-0.672706	6.72429e-05	975.916	612.22	214552
Slc25a36	-0.673276	0.00569838	1715.94	1076.03	192287
1110018J18Rik	-0.673773	7.46051e-06	1542.28	966.804	66129
H2afy2	-0.673822	0.000420213	1140.28	714.777	404634
Rab11fip3	-0.676214	2.81217e-05	1933.94	1210.27	215445
B3gat3	-0.676554	2.31118e-05	2693.57	1685.25	72727
Gpr177	-0.67719	0.00460441	8042.73	5029.78	68151
Tctn2	-0.678024	0.0101567	788.187	492.633	67978
Lmbr1	-0.680065	0.00202179	640.345	399.663	56873
Arhgef11	-0.680212	3.15023e-05	1285.59	802.3	213498
Depdc6	-0.680914	2.07823e-05	1981.45	1235.97	97998
Sgol2	-0.680972	0.00199297	1190.76	742.729	68549
Midn	-0.681023	1.70366e-09	15635.5	9752.19	59090
Lxn	-0.681481	0.00459004	3809.41	2375.26	17035
Sulf2	-0.682705	0.00242899	7612.49	4742.55	72043
Leprel2	-0.682792	0.00575253	8423.74	5247.64	14789
Pak4	-0.683275	0.00456736	5657.28	3523.07	70584
Ostf1	-0.684485	0.00879707	12017.6	7477.68	20409
Elk3	-0.684801	4.5388e-09	7322.93	4555.53	13713
Gpr137b	-0.685214	0.00122979	1397.5	869.125	83924
Kif3c	-0.685882	0.00010353	3326.2	2067.65	16570
3425401B19Rik	-0.686234	0.00188284	38.6336	24.0098	432836
Morf4l2	-0.689237	0.00727171	22751.2	14109.9	56397
Cacna2d1	-0.689527	0.000141594	1551.87	962.246	12293
Cbx4	-0.689661	0.000113226	4496.03	2787.54	12418
Tmem184c	-0.691207	0.000133698	6268.21	3882.12	234463
Pcdhga10	-0.691247	0.0038102	16189	10026.2	93722
Cat	-0.691959	0.00414939	6186.49	3829.52	12359
Aurkb	-0.691987	0.00181351	7953.34	4923.12	20877
Efna5	-0.693012	0.000336701	1563.69	967.236	13640
Stx12	-0.694046	0.00750548	2543.88	1572.42	100226
Disp1	-0.694055	4.57037e-05	369.463	228.37	68897
Pcyt2	-0.694299	0.00213055	8884.61	5490.77	68671
Gtse1	-0.696126	4.94292e-05	7842.98	4840.9	29870
Lix1l	-0.697112	0.00155341	6850.96	4225.71	280411
1110021L09Rik	-0.698362	8.11435e-06	1377.28	848.776	76306
Slc35f5	-0.699092	0.00100513	2638.59	1625.26	74150
Arl8b	-0.70002	0.00240267	7065.36	4349.18	67166
Coq3	-0.700135	0.00566353	922.083	567.555	230027
Gm7729	-0.701046	0.000473948	7897.49	4857.95	665646
1600014C10Rik	-0.701307	0.00453207	560.461	344.692	72244
Aplp2	-0.701796	0.00259003	12715.2	7817.4	11804
Ctdsp1	-0.701899	0.00455249	4950.88	3043.62	227292
D230025D16Rik	-0.701936	0.00200877	1849.93	1137.24	234678
Mterfd3	-0.701974	0.000867512	717.136	440.845	74238
Dab2	-0.70311	0.0015074	1716.41	1054.3	13132
Slc25a45	-0.703515	0.00605008	173.443	106.507	107375
Fam162a	-0.703979	0.000896589	14541.7	8926.79	70186
Chkb	-0.704824	1.26315e-08	3275.26	2009.43	12651
Gm5648	-0.706586	1.03749e-10	10013.1	6135.68	434907
2010321M09Rik	-0.707972	0.00094926	929.386	568.952	69882
Hltf	-0.708305	4.73911e-08	1595.54	976.533	20585
Stk38	-0.70926	0.000242247	4092.06	2502.84	106504
Elavl2	-0.709601	0.00315053	304.327	186.093	15569
Dnpep	-0.710751	0.000268518	7415.83	4531.09	13437
Tor1b	-0.711016	6.01604e-05	2356.69	1439.68	30934
Fech	-0.712066	0.00803933	2160.68	1318.98	14151
Rab9	-0.712178	0.00577529	5779.11	3527.56	56382
Cdc42se2	-0.713024	0.0011178	4084.97	2492	72729
Dynlt1	-0.713981	8.54275e-08	9070.69	5529.82	21648
Ldhb	-0.715637	0.00300797	636.52	387.6	16832
Slc39a3	-0.715745	7.23738e-05	1530.44	931.874	106947
Tmem177	-0.717317	0.00312344	550.841	335.037	66343
Tdg	-0.717885	6.66449e-08	4968.33	3020.68	21665
Hoxd8	-0.718729	0.00418171	1080.86	656.764	15437
Slc39a6	-0.719142	0.0011681	4327.78	2628.95	106957
1300002E11Rik	-0.721314	0.000163863	209.132	126.848	100043489
Taf6l	-0.722048	4.81419e-05	3304.65	2003.4	225895
Smyd4	-0.722358	0.00010319	970.092	587.978	319822
Wdr62	-0.724031	0.003379	2176.3	1317.54	233064
Plxnb2	-0.724243	0.000764327	12881.1	7797.12	140570
Arpc5	-0.724938	2.69666e-09	7540.84	4562.38	67771
Tusc3	-0.725367	0.00018554	8816.14	5332.39	80286
AA881470	-0.728342	0.00126843	1394.01	841.422	231841
Bmi1	-0.729336	0.00538383	2109.73	1272.55	12151
Pex7	-0.731833	0.00965888	776.79	467.735	18634
2810047C21Rik1	-0.7322	0.00958408	794.914	478.527	72716
Tle2	-0.732366	0.000119218	1387.93	835.418	21886
4932417I16Rik	-0.733491	0.00132124	833.453	501.278	234740
Dip2b	-0.733838	0.00419488	4577.58	2752.51	239667
Tmem53	-0.734024	0.000745406	489.385	294.231	68777
Lrrc57	-0.734086	8.16321e-06	1327.19	797.903	66606
Ddhd1	-0.734376	2.71632e-06	1368.16	822.371	114874
Oxr1	-0.735156	4.49611e-06	2637.84	1584.69	170719
Pcdhga9	-0.73548	0.000172125	14492.3	8704.36	93717
Rybp	-0.735685	0.000164015	2924.85	1756.47	56353
Zfp238	-0.735958	1.36138e-05	1816.23	1090.5	30928
Zfp365	-0.736266	0.00762974	1345.08	807.439	216049
Zbtb7c	-0.736351	2.06553e-10	772.683	463.808	207259
1700034H14Rik	-0.736537	0.00584705	1248.71	749.449	67105
Nuf2	-0.737343	0.00349586	1950.72	1170.12	66977
Prkcd	-0.737808	5.6771e-07	2893.53	1735.1	18753
Cdca2	-0.738236	7.25083e-07	1047.45	627.915	108912
Tada3	-0.74016	1.47304e-05	3932.05	2354.01	101206
Tle1	-0.740539	4.48121e-08	638.284	382.023	21885
Gtl3	-0.740693	0.000611855	2568.85	1537.33	14894
Crocc	-0.74154	0.00518694	471.548	282.033	230872
0610007C21Rik	-0.741835	0.000263534	2470.33	1477.2	381629
Ift20	-0.742285	0.00490537	2020.68	1207.94	55978
Ptpdc1	-0.743222	8.36207e-07	728.689	435.321	218232
Hoxa11as	-0.743385	0.00559481	431.331	257.65	15397
Gm5593	-0.744066	0.000202869	6713.69	4008.43	434175
6330416G13Rik	-0.744143	5.6586e-08	965.573	576.468	230279
Fst	-0.744561	0.0100622	447.142	266.876	14313
Adi1	-0.74465	0.000800721	4610.03	2751.32	104923
Nudt16l1	-0.744926	1.18124e-06	3272.04	1952.42	66911
Gm12690	-0.746329	0.00491508	27.7982	16.571	638890
Frmd8	-0.748265	0.00743094	3168.75	1886.42	67457
A130022J15Rik	-0.748968	0.00899733	1298.17	772.452	101351
Sfrs9	-0.749806	0.00125405	9039.95	5375.91	108014
Gm9762	-0.750081	7.03703e-05	12407.3	7377.01	100041766
Dock4	-0.750706	0.00177132	213.08	126.636	238130
BC017643	-0.751247	1.10358e-06	3013.83	1790.48	217370
4833447P13Rik	-0.751611	0.0046149	46.6314	27.6963	78902
Osgep	-0.752264	1.92903e-11	2774.5	1647.14	66246
Ndst1	-0.752567	0.000119636	6077.75	3607.43	15531
Zfp707	-0.752758	0.00851355	913.735	542.273	69020
Nkiras1	-0.752925	0.00218048	513.24	304.556	69721
Snx7	-0.753116	4.80289e-09	5119.82	3037.69	76561
Dynlt1-ps1	-0.753472	7.7955e-07	9544.85	5661.76	100043890
Akap13	-0.753679	9.23921e-05	682.865	405	75547
Slc35d2	-0.754394	0.000352332	377.18	223.591	70484
Ankle1	-0.756275	0.00305213	858.708	508.375	234396
Ptplad1	-0.756883	0.000100168	2867.3	1696.79	57874
Ctsa	-0.758795	0.000112078	16254.4	9606.16	19025
Vars2	-0.759448	0.00117907	1098.26	648.767	68915
Ints7	-0.761699	0.00740896	2081.93	1227.93	77065
Gm5643	-0.763954	0.00501225	13842.8	8151.77	434858
Cdk2ap2	-0.764094	0.00182292	26587	15655.1	52004
Atrnl1	-0.764117	0.0010403	2209.48	1300.97	226255
Tead2	-0.765588	5.53479e-06	4304.41	2531.91	21677
Rab11b	-0.765994	2.57305e-06	9241.68	5434.55	19326
Naif1	-0.766288	2.65888e-05	2084.14	1225.32	71254
Hip1	-0.766531	0.00361961	1146.17	673.755	215114
1700037H04Rik	-0.766616	1.36003e-09	6772.04	3980.57	67326
Abi2	-0.769372	5.44525e-06	1177.61	690.873	329165
Cryab	-0.769449	0.00079581	1144.21	671.241	12955
5430435G22Rik	-0.769566	0.00940377	1347.28	790.304	226421
Galt	-0.769758	0.00466924	629.09	368.971	14430
Slc2a8	-0.769956	0.00071095	817.773	479.571	56017
Tgfbrap1	-0.77001	0.00263253	429.179	251.676	73122
Kalrn	-0.770192	6.75534e-05	316.729	185.711	545156
Hyls1	-0.770376	0.00128089	1821.12	1067.66	76832
Rnf170	-0.771598	0.000793412	744.714	436.23	77733
Mbtps1	-0.772418	7.61819e-06	8285.88	4850.85	56453
Tbc1d22b	-0.774074	1.15799e-05	2838.15	1659.64	381085
Fbxl21	-0.775145	0.00529672	68.7687	40.1836	213311
Arrdc2	-0.776109	0.00153969	1266.87	739.775	70807
1810013D10Rik	-0.776603	0.000348802	1459.52	851.979	66278
Dolk	-0.776963	0.0032311	2089.23	1219.27	227697
Trim16	-0.777339	7.59796e-05	2609.24	1522.34	94092
Klf3	-0.777918	0.000108037	3637.64	2121.5	16599
Vhl	-0.778331	0.00026198	1902.24	1109.09	22346
Rtn3	-0.7788	0.00603062	13041.6	7601.32	20168
Pcdhga7	-0.781454	0.000172432	14529.8	8453.16	93715
Hexdc	-0.781896	7.21379e-05	944.265	549.186	238023
Nfatc4	-0.785023	0.000729966	2607.19	1513.06	73181
Slc43a2	-0.78519	0.000233652	195.595	113.499	215113
Rbm4b	-0.786483	0.00867863	856.222	496.4	66704
Nxt2	-0.787362	2.35952e-07	2155.7	1249.02	237082
Mettl4	-0.787771	0.00108122	1082.54	627.047	76781
Fam3c	-0.788945	0.00280579	2694.88	1559.71	27999
Cotl1	-0.789119	0.00890071	256.744	148.577	72042
Mxra8	-0.789394	2.02446e-05	5559.3	3216.54	74761
Nhej1	-0.789963	0.000108448	199.271	115.25	75570
D3Ertd751e	-0.790436	0.00166025	78.0484	45.1252	73852
Mtfmt	-0.790856	0.00299782	1723.24	996.036	69606
AW549877	-0.791208	0.00485757	2207.98	1275.9	106064
Smarcd2	-0.791253	3.47286e-07	2211.8	1278.07	83796
Plekhm1	-0.792131	0.000945977	3176.59	1834.45	353047
Dab2ip	-0.792288	7.4716e-10	2563.63	1480.31	69601
Asap1	-0.792676	0	8177.23	4720.49	13196
Gfod2	-0.793271	0.00707016	1716.86	990.69	70575
Heatr5a	-0.793445	0.00013944	1530.85	883.249	320487
Gpr137b-ps	-0.794082	0.00468858	2884.06	1663.27	664862
Tgfb3	-0.794407	3.52377e-07	2483.95	1432.2	21809
Depdc1a	-0.794987	1.34387e-06	1284.74	740.458	76131
G3bp2	-0.795363	0.00145318	7042.08	4057.64	23881
Plekhh3	-0.795556	0.0004381	967.883	557.618	217198
Fam168a	-0.795762	3.5713e-05	4281.88	2466.53	319604
Def8	-0.796632	9.90593e-06	2361.47	1359.48	23854
Lrrc16a	-0.798095	0.00289163	168.287	96.783	68732
Phf20	-0.798109	0.000262535	303.864	174.753	228829
Prelid1	-0.798579	3.24293e-06	12174.6	6999.37	66494
Lins2	-0.800328	0.00126849	667.435	383.254	72635
Pcmtd2	-0.800336	3.0385e-08	518.977	298.004	245867
Akr1b10	-0.800518	0.000331233	871.631	500.441	67861
Fam83h	-0.801162	0.000206565	1821.75	1045.48	105732
Psph	-0.801282	0.00267518	9518.93	5462.33	100678
Crebl2	-0.801772	0.00803239	524.733	301.01	232430
2310061C15Rik	-0.802228	0.00015809	1088.32	624.112	66531
Lpin3	-0.802675	0.0079501	186.771	107.073	64899
2410127L17Rik	-0.802727	3.53803e-07	2076.24	1190.23	67383
Vegfb	-0.802988	3.14265e-06	8025.06	4599.65	22340
Zfp12	-0.803332	5.59256e-06	1311.51	751.527	231866
Atp2a3	-0.80463	0.00154311	700.419	400.996	53313
Usp46	-0.806475	0.00542926	1756.64	1004.4	69727
Pelo	-0.807488	0.000335404	3787.21	2163.92	105083
Mtus1	-0.809678	7.21268e-09	2495.36	1423.63	102103
Arpc1a	-0.809812	0.00081037	9545.73	5445.42	56443
Cbfb	-0.809965	0.000150253	7556.87	4310.41	12400
Trappc1	-0.810361	0.000160206	5117.68	2918.3	245828
Ctcf	-0.810482	3.78023e-11	2771.8	1580.45	13018
Mtmr12	-0.81098	0.00294382	2786.75	1588.43	268783
Nme3	-0.811442	0.000947942	873.9	497.959	79059
Erp29	-0.814481	0.000136582	3076.34	1749.24	67397
Gm5509	-0.814843	0.000523146	2572.3	1462.28	433204
Ubtd2	-0.816374	0.00514968	931.29	528.849	327900
Palm	-0.8166	0.00454625	6091.03	3458.35	18483
Sema3c	-0.818454	0.00457418	3711.94	2104.85	20348
Mogs	-0.818703	9.65006e-05	7344.35	4163.89	57377
Bak1	-0.819561	0.00350019	17259.6	9779.53	12018
Slc35b4	-0.82009	0.000894028	2621.6	1484.89	58246
Zfp637	-0.820868	1.64835e-12	3412.29	1931.7	232337
Fam122b	-0.821703	0.000214622	306.563	173.445	78755
Bloc1s1	-0.822674	8.80217e-06	4368.15	2469.72	14533
Map3k7ip1	-0.823193	0.00791888	3104.8	1754.8	66513
Kif9	-0.823405	0.00335149	120.651	68.1809	16578
2310035K24Rik	-0.823831	0.000314544	1254.31	708.61	69596
Snx25	-0.824227	2.3999e-05	1958.66	1106.22	102141
Tanc1	-0.826151	1.49e-05	1566.47	883.541	66860
Ncoa7	-0.826247	4.51676e-06	414.317	233.672	211329
Txndc16	-0.826988	0.00245021	367.561	207.196	70561
Lmtk3	-0.827423	0.000110714	678.867	382.565	381983
Ktelc1	-0.830306	4.6913e-09	5655.54	3180.73	224143
Sdc3	-0.830946	0.00944185	553.016	310.884	20970
Evc	-0.832107	1.09417e-08	3596.43	2020.15	59056
Gulp1	-0.832217	0.000628678	688.418	386.66	70676
Plekhg5	-0.832989	2.4175e-05	1694.29	951.117	269608
Rab11a	-0.833031	1.09797e-05	7815.01	4386.94	53869
Setbp1	-0.834235	0.00016259	1649.84	925.363	240427
Rabl2a	-0.834593	1.60033e-05	1450.41	813.307	68708
Agpat4	-0.835145	0.000730637	2036.47	1141.5	68262
Lass4	-0.835177	0.001513	2200	1233.13	67260
Slc37a3	-0.835318	0.000156845	1999.04	1120.38	72144
Mccc2	-0.835458	2.61405e-07	2202.25	1234.15	78038
Slc25a42	-0.835532	0.00238876	236.067	132.286	73095
Tpmt	-0.83604	0.00219105	176.609	98.9324	22017
Cdo1	-0.836111	2.50676e-08	1613.03	903.544	12583
C2cd2l	-0.836673	0.00266085	415.165	232.465	71764
Slc31a1	-0.83783	0.00331958	1584.84	886.696	20529
Megf8	-0.84014	0.000127799	3620.57	2022.41	269878
Tradd	-0.842327	0.000766646	6467.6	3607.26	71609
Btbd3	-0.84352	0.000132834	894.705	498.603	228662
Cpt1a	-0.84359	0	8156.23	4545.1	12894
Mtap7d1	-0.843902	0.000552829	10420.9	5805.84	245877
Syngr2	-0.84478	0.00107888	13045.7	7263.81	20973
F3	-0.845358	2.68177e-07	3095.3	1722.76	14066
B3galnt2	-0.84565	0.000291303	1071.89	596.464	97884
Ankrd57	-0.846069	0.000253762	693.808	385.965	268301
Sepx1	-0.84655	0.00307495	6086.93	3385.02	27361
Mast3	-0.846624	4.36248e-10	2412.74	1341.69	546071
Hexb	-0.846989	0.00324954	3627.13	2016.48	15212
0610031J06Rik	-0.847526	8.54933e-05	11304.6	6282.41	56700
Aldh6a1	-0.847822	0.000126568	2110.37	1172.57	104776
Scp2	-0.848306	0.00556949	4150.72	2305.46	20280
Jkamp	-0.848394	0.000597835	3595.07	1996.71	104771
Tmem38a	-0.848409	0.000406729	1154.53	641.223	74166
Slc19a2	-0.849666	1.22883e-06	4447.81	2468.15	116914
Crybg3	-0.849813	0.00921716	381.105	211.458	224273
2410091C18Rik	-0.849938	0.00275343	1686.64	935.763	73694
Tug1	-0.850252	0.00447828	3736.49	2072.59	544752
Cyp4f16	-0.851479	5.59276e-05	1978.29	1096.4	70101
Map3k11	-0.852422	0.00183371	6556.99	3631.62	26403
4930444A02Rik	-0.853058	1.47183e-08	1796.98	994.825	74653
Tmem30a	-0.853256	2.93694e-06	2697.3	1493.05	69981
Rassf8	-0.853653	1.35346e-06	2803	1551.13	71323
Polr2f	-0.854429	0.000969318	8880.7	4911.78	69833
Gclm	-0.854498	0.00137102	7267.69	4019.45	14630
Zfp521	-0.854505	3.65818e-13	4982.91	2755.83	225207
Lyn	-0.855847	6.19881e-05	1350.25	746.069	17096
H2afz	-0.85604	4.3495e-09	25908.3	14313.5	51788
Nuak2	-0.857543	0.00118587	2916.15	1609.4	74137
Cdc42ep3	-0.857555	5.92518e-08	4116.43	2271.81	260409
Sap30l	-0.858509	7.25262e-07	5478.4	3021.46	50724
Kcnn1	-0.859109	0.00147851	345.592	190.522	84036
Dsel	-0.861194	0.000870754	541.789	298.253	319901
Ttc23	-0.862451	0.000102398	1394.4	766.943	67009
Pqlc1	-0.862896	8.02184e-05	696.083	382.74	66943
Tmpo	-0.863154	9.55354e-07	10997.4	6045.84	21917
Dag1	-0.863755	1.32263e-05	7530.1	4137.94	13138
Trim3	-0.863951	0.000897786	5630.55	3093.68	55992
Elovl1	-0.864013	1.07564e-07	5071.68	2786.49	54325
2610001J05Rik	-0.864989	3.75218e-07	2874.37	1578.17	66520
Bace1	-0.865397	5.78702e-09	3041.31	1669.36	23821
Hsdl1	-0.867911	4.05195e-09	4221.55	2313.15	72552
Ehd2	-0.867946	1.525e-06	13180.4	7221.91	259300
Hsd17b4	-0.867955	0.000733866	5276.43	2891.08	15488
Ssbp3	-0.868248	2.60183e-08	7430.91	4070.74	72475
Ccpg1	-0.86909	9.75686e-10	775.623	424.648	72278
Atp2b1	-0.869236	0.00547537	1396.4	764.439	67972
Zfp760	-0.870302	0.000712381	977.547	534.75	240034
Nudt1	-0.870453	8.02691e-13	1498.72	819.762	17766
Ogt	-0.870537	6.99351e-07	1827.33	999.448	108155
Slc1a5	-0.870772	8.47905e-08	18858.9	10313.1	20514
AI480653	-0.871013	5.6797e-11	2073.11	1133.5	268880
Aqp11	-0.871358	0.000799402	245.283	134.079	66333
Nudt4	-0.871485	0.00327217	10991.4	6007.72	71207
Gm8615	-0.871591	3.79568e-05	3661.55	2001.2	667410
Slc36a1	-0.871718	0.0010704	1847.64	1009.73	215335
Ubqln2	-0.871856	7.67099e-06	8377.1	4577.61	54609
2310061J03Rik	-0.873124	9.96077e-06	250.02	136.502	66391
Tor2a	-0.873217	5.13218e-05	1086.59	593.198	30933
Gm5548	-0.873416	3.78525e-08	1294.07	706.371	433643
Rarg	-0.873595	2.49002e-07	17103.3	9334.71	19411
Pygo1	-0.874676	0.00466451	644.735	351.623	72135
Tia1	-0.874677	4.13318e-09	2716.53	1481.53	21841
Grn	-0.8749	1.40622e-06	26442.1	14418.7	14824
Ppapdc3	-0.876871	0.00548467	491.32	267.547	227721
BC018242	-0.877495	1.32981e-07	2581.75	1405.28	235044
Lbr	-0.878481	9.32465e-06	7122.14	3874.02	98386
Mical1	-0.8791	0.000613556	383.095	208.291	171580
0610010B08Rik	-0.879206	0.0013626	5400.96	2936.32	100039060
Hoxa3	-0.879879	0.00232461	537.3	291.976	15400
Gm684	-0.881355	0.000965111	268.46	145.736	270157
Dagla	-0.881367	0.00555532	1319.29	716.179	269060
Tmem18	-0.881538	0.000531548	1659.53	900.773	211986
Pros1	-0.881544	0.00240321	1194.81	648.526	19128
Ppapdc1b	-0.882747	9.22929e-07	2008.77	1089.42	71910
Kctd3	-0.883399	0.00193672	1605.75	870.461	226823
Cpped1	-0.883781	0.00698469	726.118	393.516	223978
E2f6	-0.884039	0.00171695	640.44	347.021	50496
Anln	-0.884933	0.000844201	8142.18	4409.09	68743
Eif4ebp2	-0.885019	5.77687e-10	4957.74	2684.52	13688
4930479M11Rik	-0.885248	0.00202353	2312.56	1252.01	74927
Nup93	-0.885276	0.000173931	2398.03	1298.25	71805
Tmeff1	-0.885655	7.48906e-05	1894.27	1025.26	230157
Acvr2a	-0.886347	0.00450666	817.066	442.018	11480
S100a4	-0.886573	0.000507127	16939.8	9162.69	20198
6530418L21Rik	-0.887155	0.00955518	473.902	256.229	109050
Mapt	-0.887207	0.000206273	165.738	89.6079	17762
Fbxl3	-0.88837	0.00032333	1105.4	597.166	50789
Dgcr2	-0.888851	1.13078e-05	6715.48	3626.66	13356
Fbxo34	-0.890487	8.23985e-09	2860.83	1543.23	78938
Tjp2	-0.890651	0.00672232	558.226	301.091	21873
Letmd1	-0.891042	1.26973e-06	2285.27	1232.28	68614
Zfp385a	-0.891536	0.00312303	3408.15	1837.13	29813
1810012P15Rik	-0.894362	0.00327739	365.424	196.593	66274
Prkcdbp	-0.894692	0.00141249	7842.78	4218.34	109042
Ccnb1	-0.895379	3.47188e-05	5845.63	3142.65	268697
Coq7	-0.895597	0.00121672	1575.24	846.729	12850
Myo9a	-0.896677	2.66044e-08	613.925	329.753	270163
Ccdc157	-0.89669	7.23625e-07	340.926	183.118	216516
Ptch1	-0.897324	0.000466141	722.524	387.91	19206
Pacsin3	-0.897531	0.00159097	4165.42	2236.01	80708
Osbpl11	-0.898089	9.97234e-07	2459.3	1319.65	106326
Amd1	-0.898337	0.000124677	3818.57	2048.68	11702
Map2k5	-0.898559	0.00120062	1901.44	1019.98	23938
Large	-0.899273	2.18173e-05	2843.67	1524.66	16795
Rilpl1	-0.899359	0.00213926	1947.42	1044.06	75695
Amot	-0.902645	0.000987254	4517.65	2416.52	27494
Rab6b	-0.903069	0.000264436	1261.31	674.483	270192
Snx10	-0.903126	0.00242258	265.725	142.09	71982
Slc27a1	-0.90386	0.00949466	2417.14	1291.85	26457
Tcf4	-0.905838	3.67104e-09	3172.33	1693.14	21413
Cyb5	-0.906482	0.00229725	3293.87	1757.23	109672
Sgpl1	-0.906639	4.85441e-06	6378.25	3402.33	20397
Rere	-0.906933	0.000129424	3095.73	1651.01	68703
Npr2	-0.907097	5.0036e-06	2509.95	1338.45	230103
Loxl1	-0.907147	3.7961e-06	11937.5	6365.55	16949
Map3k3	-0.90759	0.000438174	4305.97	2295.4	26406
Antxr2	-0.907656	0.00214682	5017.06	2674.35	71914
Stk17b	-0.912351	0.000738208	1382.26	734.42	98267
Rcn3	-0.913357	5.85428e-07	7401.69	3929.92	52377
Tm7sf2	-0.913522	0.00428685	1357.31	720.581	73166
Gnptab	-0.91385	2.06334e-05	1776.8	943.066	432486
Nck2	-0.914857	2.42422e-05	815.031	432.29	17974
Sgk3	-0.915421	1.23417e-05	323.582	171.56	170755
Zfp446	-0.915496	0.000350709	210.934	111.829	269870
Dnajb5	-0.916213	1.27936e-05	350.994	185.991	56323
Tctn3	-0.916227	8.32202e-08	374.924	198.67	67590
Uap1l1	-0.916229	0.00812805	7462.47	3954.31	227620
Lsp1	-0.916269	8.37161e-05	595.282	315.427	16985
Gnpda1	-0.916562	2.19896e-05	3750.16	1986.72	26384
Trib3	-0.917922	0.00109744	17483	9253.22	228775
Itgb5	-0.918593	5.93331e-07	13117.1	6939.25	16419
D2hgdh	-0.918912	8.36102e-11	1282.24	678.188	98314
Hnrnph1	-0.920346	1.14586e-10	13859.9	7323.34	59013
Rorc	-0.920466	0.00104013	100.821	53.2677	19885
Boc	-0.92079	0.00959765	143.507	75.8031	117606
Wbp2	-0.92263	1.55421e-05	8601.21	4537.54	22378
Clec5a	-0.922739	0.000502566	34.3951	18.1436	23845
Tnfsf13	-0.923804	0.00192785	434	228.769	69583
Eya1	-0.924252	0.00187108	33.7259	17.772	14048
Lrig3	-0.925445	0.00356782	1743.65	918.066	320398
Atl1	-0.927152	0.000679034	253.733	133.437	73991
Maged2	-0.927592	1.37161e-06	6020.37	3165.12	80884
Tmem65	-0.927771	1.65453e-06	3524.79	1852.87	74868
Krba1	-0.929303	7.31224e-08	178.233	93.5923	77827
Acat1	-0.930295	2.898e-07	2239.1	1174.97	110446
Trerf1	-0.93059	0.000383759	968.836	508.294	224829
Fam119a	-0.93123	1.64407e-08	852.056	446.827	67099
Numbl	-0.93253	8.61866e-13	7874.43	4125.72	18223
Il7	-0.933353	1.81459e-09	668.145	349.868	16196
Usp35	-0.934556	0.0014777	235.629	123.282	244144
Adamtsl5	-0.934988	0.000485083	2095.72	1096.16	66548
Klhl5	-0.935188	0	1778.62	930.174	71778
Mxd4	-0.938763	4.86522e-06	5078.17	2649.18	17122
Atg2a	-0.939051	0.00934691	1944.78	1014.35	329015
Gna14	-0.939466	0.00327958	53.4748	27.8831	14675
Polg	-0.941219	7.55411e-11	3615.78	1883.07	18975
Ccbl2	-0.942003	0.00562219	343.098	178.586	229905
Lrrn4cl	-0.94274	1.23164e-05	592.463	308.225	68852
Arhgef10	-0.943908	1.51676e-08	2291.38	1191.11	234094
Sh3bp5l	-0.944071	0.00644104	1333.35	693.029	79566
Tmem125	-0.944628	0.0100369	95.433	49.5835	230678
Stard9	-0.944841	0.00148321	161.425	83.8583	668880
H3f3c	-0.945468	0.0010708	9375.75	4868.46	625328
Nfs1	-0.947107	0.00653521	1539.79	798.646	18041
Lenep	-0.947332	0.000494822	243.216	126.13	57275
Ctns	-0.948495	2.45576e-07	1146.9	594.293	83429
Nsdhl	-0.94855	0.000284343	12553.2	6504.46	18194
Ercc6l	-0.949272	0.000655574	2394	1239.84	236930
Trp63	-0.949659	1.11493e-05	71.2371	36.8834	22061
Dse	-0.94992	2.68476e-05	3314.61	1715.84	212898
Ccdc32	-0.950159	0.000146613	849.133	439.49	269336
Tpst1	-0.950732	0.00389508	6147.81	3180.69	22021
Gm2719	-0.951202	0.00454429	385.411	199.335	100040333
4833442J19Rik	-0.951533	5.03103e-05	537.683	278.027	320204
Gm3864	-0.951648	2.37435e-05	3599.82	1861.26	100042477
[truncated: 920 more rows]

## Sheet: R12
gene	log2FC	p.value	ctrl	R12	entrezid
Mx1	6.87359	9.00003e-06	20.401	2392.25	17857
Cxcl10	6.74407	0	211.51	22672.4	15945
Mx2	6.57286	0	71.93	6847.58	17858
BC023105	6.40854	2.63631e-10	20.2055	1716.46	667597
Hist1h1e	6.15318	0	56.4783	4019.51	50709
Gbp10	6.14949	5.88527e-05	37.0059	2626.94	626578
Gbp3	6.11973	0	45.4325	3159.28	55932
Gm14446	5.96618	1.59005e-08	25.3154	1582.64	667373
Gm7697	5.87985	7.17204e-13	101.288	5964.43	665578
Irgm2	5.79088	3.5032e-12	130.663	7234.02	54396
Igtp	5.78106	0	241.18	13262.1	16145
Gbp1	5.73121	6.57106e-09	120.921	6423.44	14468
Tgtp	5.7226	0	153.554	8108.39	21822
Mpa2l	5.66474	4.17433e-06	38.1766	1936.67	100702
EG634650	5.51344	0	31.8235	1453.65	634650
5830443L24Rik	5.35286	7.17122e-10	41.1856	1683.12	76074
Gbp2	5.27969	0	170.258	6613.8	14469
F830016B08Rik	5.21742	3.69121e-06	26.9428	1002.41	240328
Oas1b	5.19902	0	86.2243	3167.31	23961
D14Ertd668e	5.17867	0.00142077	65.5612	2374.55	219132
Colec11	5.1426	0.000614033	44.4783	1571.18	71693
Gm4070	5.126	0.000841474	52.2644	1825.09	100042856
Oas2	5.11162	9.766e-06	27.737	958.98	246728
Icam1	5.09775	3.03627e-08	84.0234	2877.25	15894
Trim17	5.029	3.66374e-15	51.3851	1677.72	56631
Ddx60	5.01743	0	46.0769	1492.38	234311
Gm3643	4.89861	0.00865643	25.992	775.297	100042057
Pglyrp4	4.82301	3.87997e-11	27.9966	792.459	384997
Hist2h4	4.75076	2.6471e-06	21.3146	573.851	97122
Gp5	4.61003	0	19.2359	469.753	14729
Klk1b24	4.59291	3.06866e-13	34.3095	827.976	16617
Gm2472	4.58978	2.2462e-11	21.0669	507.296	100039880
Hist2h2bb	4.58112	3.04201e-14	69.6268	1666.6	319189
S100a8	4.56598	0.0024595	18.8166	445.697	20201
BC057170	4.5249	0.000134429	18.0456	415.432	236573
Rtp4	4.47104	0	156.75	3476.35	67775
Ifi47	4.46489	7.74356e-06	154.504	3411.96	15953
Gm2528	4.42538	4.81772e-07	17.9145	384.927	100039972
9430069I07Rik	4.36508	1.45162e-12	42.62	878.278	77358
S100a7a	4.34265	3.10308e-05	24.3711	494.472	381493
Gm7582	4.31194	5.3452e-10	53.3356	1059.35	665317
Hist1h1d	4.27279	0	121.229	2343.4	14957
Ifi205	4.25225	3.77799e-09	23.3989	445.913	226695
RP23-269N23.3	4.25175	1.33227e-14	91.9275	1751.26	667214
Ifit3	4.21018	0	1650.14	30542.9	15959
Gm12250	4.16646	0	20.9615	376.404	631323
Irf7	4.12847	0	944.223	16514.6	54123
Gm9758	4.06925	6.43746e-05	34.836	584.783	381714
Hist1h2bg	4.03842	2.22045e-16	51.4298	845.086	319181
4930579J09Rik	4.00687	0	45.0986	725.022	67752
Cxcl1	4.00393	0	2307.74	37024.6	14825
Bst2	4.00087	7.58506e-06	155.411	2488.08	69550
Oasl2	3.94642	2.82162e-07	397.109	6122.1	23962
Ascl3	3.93987	0	56.8951	873.158	56787
Abcg5	3.9348	1.24403e-05	17.1146	261.733	27409
I830012O16Rik	3.91957	0	1636.82	24769.1	667370
Stat1	3.89088	6.19571e-09	629.314	9335.54	20846
Gm8995	3.87476	0.000103115	55.9502	820.77	668139
AI451617	3.8718	5.18001e-05	372.013	5446.11	209387
Gm12185	3.84462	0	31.587	453.789	620913
Gm5598	3.80718	0.000180734	33.6915	471.625	434219
RP23-38E20.1	3.79589	1.75737e-08	15.0918	209.614	665596
Ifnb1	3.77601	0.00673105	62.6557	858.325	15977
Hist2h3c1	3.77238	0	254.136	3472.69	15077
Klk1	3.7511	1.66533e-15	36.1849	487.215	16612
Cd274	3.74748	2.92569e-11	210.585	2828.33	60533
Fcgr1	3.73668	1.88923e-05	27.5921	367.823	14129
Csprs	3.72355	0.00257885	54.7898	723.769	114564
Isg15	3.69969	0	1016.82	13211.8	100038882
LOC665622	3.69619	2.61788e-07	35.9672	466.199	665622
Vwce	3.65089	0	36.4077	457.319	71768
1300017J02Rik	3.62744	0.00261937	16.7139	206.559	71775
Popdc2	3.59236	3.11751e-13	35.6729	430.274	64082
Odf1	3.53513	3.18541e-05	25.9682	301.039	18285
Sp100	3.53271	1.60894e-12	266.157	3080.28	20684
Gm6422	3.53111	9.43889e-12	20.0792	232.121	623370
1700001P01Rik	3.5138	5.65731e-08	166.445	1901.21	72215
Best2	3.50964	2.58997e-09	26.404	300.729	212989
Ifit1	3.48065	0	4020.52	44880.9	15957
Trim34	3.45306	0	122.555	1342.16	94094
Gm4902	3.42323	5.84019e-09	91.3985	980.469	236451
Cd79a	3.4043	1.40269e-05	28.7383	304.269	12518
Oas1c	3.39727	0	48.1729	507.554	114643
Alox15	3.36238	1.15222e-10	27.9114	287.052	11687
1700012O15Rik	3.33522	0.000165991	20.1387	203.25	75488
F2rl3	3.28832	9.21249e-09	38.6135	377.243	14065
Zfp389	3.278	2.32818e-11	24.426	236.934	100038371
Tlr3	3.27213	0	202.512	1956.41	142980
Stac3	3.25088	5.07954e-10	56.0882	533.93	237611
Il17f	3.22696	0	28.2271	264.288	257630
Trim21	3.21443	0	707.382	6565.87	20821
A3galt2	3.21237	1.3902e-06	43.3549	401.844	215493
Ifi203	3.18267	0.00014841	421.308	3825.42	15950
D030054H15Rik	3.17323	0.000610175	24.9241	224.83	403353
Olfr461	3.16416	7.22982e-09	31.5205	282.552	258380
Phf11	3.15082	3.96954e-05	164.127	1457.71	219131
A530040E14Rik	3.13	5.32958e-10	87.6582	767.39	621875
4933437F05Rik	3.12809	2.64455e-13	47.4471	414.818	71275
Hsh2d	3.12203	0	52.9517	461.004	209488
Cntf	3.09706	7.28306e-14	180.839	1547.39	12803
AA986860	3.09392	3.03091e-14	92.1377	786.682	212439
9930111J21Rik	3.07819	0.000316193	41.159	347.609	245240
4930572O03Rik	3.07396	0.00563066	35.9608	302.819	381715
Samd9l	3.02558	0	900.332	7331.5	209086
Hist1h2ad	2.99971	9.329e-06	24.9849	199.839	319165
BC006779	2.99655	2.22045e-16	870.731	6949.2	229003
A930005I04Rik	2.98872	0.00382108	27.6949	219.834	403174
Pygm	2.98357	7.48794e-06	82.0861	649.251	19309
Ddx58	2.97544	0.004838	435.962	3428.83	230073
Rnf213	2.95101	1.72919e-09	1343.36	10388	672511
Gm4952	2.91206	9.45803e-07	36.56	275.184	240549
Rsph10b2	2.90455	0.00209336	35.6349	266.829	75136
Gsdmc2	2.88789	4.57412e-14	27.6005	204.296	331063
Hist1h2bc	2.88161	0	1199.14	8837.33	68024
Klk1b5	2.85156	4.22407e-08	52.1469	376.387	16622
Gbp6	2.8455	0.000431952	56.4215	405.532	229900
Cym	2.84442	0.000566526	30.2095	216.97	229697
Lgals3bp	2.84333	3.48827e-06	1007.09	7227.65	19039
Baiap3	2.8324	7.31704e-07	45.6331	325.024	545192
Cckar	2.82679	1.43197e-06	27.3585	194.107	12425
Nlrc5	2.82093	1.43261e-05	65.2093	460.781	434341
A930015D03Rik	2.79007	0	380.717	2633.28	77810
Trim69	2.78118	0.000268275	32.112	220.742	70928
Lrrc24	2.77499	0	297.611	2037.07	378937
Irgm1	2.77118	0	3311.83	22608.7	15944
Gm2973	2.74645	1.3665e-09	69.6078	467.113	100040800
Gm4589	2.73972	1.2547e-11	246.519	1646.6	100043687
Gm3734	2.7277	2.52707e-06	49.4904	327.823	100042226
Degs2	2.72142	6.17257e-09	58.2889	384.427	70059
Tlcd2	2.71603	1.66208e-06	83.5148	548.743	380712
Poln	2.6959	0.00447307	39.8866	258.449	272158
Ccl3	2.6907	6.28897e-05	20.0515	129.458	20302
Chrm4	2.6792	6.73436e-07	26.1514	167.499	12672
Mnda	2.65506	1.9984e-15	1565.46	9860.38	381308
Cd209c	2.64754	6.88204e-08	49.9969	313.279	170776
LOC547150	2.62976	7.73492e-13	1393.26	8623.26	547150
Atp8b3	2.62901	0.000314817	33.3242	206.145	67331
4930577N17Rik	2.62886	0.000708317	110.075	680.856	67746
Slfn9	2.61694	1.93752e-11	1235.78	7580.83	237886
Ifnab	2.61435	0.000546383	40.7858	249.751	15974
Gm3395	2.60677	2.0011e-06	83.7131	509.928	100041537
Gnmt	2.60439	0.000181824	62.5232	380.224	14711
Fos	2.5872	1.11101e-08	209.722	1260.28	14281
9230105E10Rik	2.56745	2.22045e-16	490.164	2905.5	319236
Slc7a3	2.55304	5.48914e-10	58.5062	343.356	11989
Ifi35	2.54219	0.00175763	420.461	2449.07	70110
Gm4992	2.51956	1.51554e-09	304.818	1747.84	245575
Cyp27b1	2.51886	4.05021e-08	39.9886	229.185	13115
Aoc3	2.51045	2.60855e-07	42.8365	244.081	11754
Col20a1	2.5079	0	39.8269	226.532	73368
Pip5kl1	2.50266	0.00360692	38.1965	216.471	227733
Hist1h2be	2.49815	5.90564e-10	55.7106	314.743	319179
Gm8743	2.48712	2.00381e-06	17.7173	99.3335	667649
Spdef	2.48282	1.32014e-06	44.4077	248.235	30051
Slfn10	2.47763	2.11524e-05	295.971	1648.5	237887
Clec4a1	2.47399	0.000388726	59.286	329.381	269799
Psmb9	2.47108	7.49822e-07	653.985	3626.07	16912
Fam83c	2.47082	1.42584e-05	26.2577	145.562	71405
Gadd45g	2.46948	1.1311e-07	1074.88	5953.15	23882
Guca1b	2.46119	8.99527e-11	42.045	231.529	107477
Gm2375	2.45375	4.2121e-09	42.8185	234.576	100039697
Tssk4	2.4515	9.31162e-11	72.5463	396.816	71099
Gm6907	2.44933	4.66875e-05	53.9945	294.898	628705
A330015K06Rik	2.4428	9.75455e-06	34.4592	187.353	320190
Tnnc2	2.4354	0.00814557	108.614	587.508	21925
Traf1	2.41793	0.00238534	42.7717	228.574	22029
AI607873	2.40957	0.000853303	401.714	2134.37	226691
1700120K04Rik	2.39765	0.000323174	115.577	609.024	68232
Rps4y2	2.39639	1.32403e-11	49.9567	263.014	66184
Lrrc67	2.38812	1.01235e-05	34.8589	182.478	69312
1700019B03Rik	2.38682	3.00827e-05	28.3653	148.352	76406
Ifi204	2.37464	4.44089e-15	1681.5	8720.33	15951
Gpr84	2.36665	8.84036e-08	45.477	234.543	80910
Slc3a1	2.36388	3.10872e-05	87.4564	450.184	20532
Zfp385b	2.34652	2.02661e-10	40.8224	207.622	241494
Irf9	2.3331	1.96068e-05	547.217	2757.36	16391
Trim25	2.33082	1.8655e-11	1340.28	6742.86	217069
Amy1	2.33066	0.0003705	39.571	199.055	11722
Gm4382	2.32812	1.42155e-11	948.579	4763.31	100043353
Syngr3	2.31977	0.000643377	36.4563	182.009	20974
Gm2881	2.3181	1.71681e-09	1298.15	6473.58	100040649
LOC100036513	2.30978	0.000597572	118.352	586.801	100036513
Zfp36	2.30675	0	3813.01	18865.5	22695
Gm5431	2.30346	0.00250715	34.6045	170.822	432555
Apoe	2.2994	6.25799e-05	291.22	1433.53	11816
BC002195	2.29738	8.17383e-06	29.2465	143.765	791302
AI182371	2.294	0.00020988	35.4933	174.064	98870
Gm3061	2.28907	2.51922e-06	509.486	2490.06	100040952
Irf1	2.28276	3.55743e-07	1315.5	6401.34	16362
Egfbp2	2.27558	3.85612e-06	44.1811	213.921	13647
Asb17	2.27513	0.0109073	17.8782	86.5379	66772
Gadd45b	2.27457	0	5697.68	27568.4	17873
9530028C05	2.2741	2.91367e-12	786.045	3802.07	330256
Pabpc1l	2.26654	4.00232e-07	40.7985	196.309	381404
0610009L18Rik	2.26399	4.55191e-15	37.0522	177.969	66838
Baat	2.25669	0.000451093	18.0271	86.1505	12012
Gm11275	2.25419	0.00143612	895.569	4272.46	100041230
Mt2	2.2474	3.10967e-10	633.96	3010.2	17750
Cdk5r1	2.24669	0.000575752	106.389	504.915	12569
Gm16441	2.24404	0.000963762	20.708	98.0983	628012
Adam5	2.24402	0.000997426	17.897	84.7805	11499
Mmp13	2.23408	2.73644e-05	59.0821	277.958	17386
Stat2	2.2251	0	2281.96	10669.2	20847
Hist1h1c	2.22401	0	5874.67	27445.9	50708
Trat1	2.2161	3.33067e-15	31.3694	145.754	77647
Tor3a	2.21441	1.26099e-05	2575.38	11952.1	30935
Ifit2	2.20663	1.43244e-08	3798.82	17535.2	15958
Nfkbia	2.19773	0	8532.91	39145.2	18035
Fxyd4	2.1874	8.75331e-10	82.1944	374.383	108017
Gm13105	2.18628	3.49144e-06	1487.28	6769.06	100041144
Gm2948	2.18294	0.00346544	538.908	2447.06	100040753
Sp110	2.17251	1.84099e-09	108.461	488.948	109032
Adam18	2.16871	2.29581e-07	41.0817	184.712	13524
Txnip	2.16362	0	7977.56	35742.4	56338
Gm2034	2.15144	6.84451e-08	1210.82	5379.31	100039073
Gm3885	2.1461	5.9765e-08	1320.83	5846.41	100042523
Lif	2.13993	0.00183515	146.001	643.485	16878
Gpa33	2.12657	1.10141e-09	76.185	332.683	59290
Gm2619	2.125	0.0076055	38.2811	166.983	100040135
4933400C05Rik	2.12279	1.70814e-06	58.4442	254.545	328019
Apon	2.11647	5.51722e-05	50.3806	218.466	28194
Chd5	2.11644	3.47928e-11	125.507	544.228	269610
BC023719	2.11029	1.20198e-06	685.238	2958.72	548632
Gm6016	2.10902	0.000479217	977.509	4216.96	547034
Klk1b3	2.10553	0.00022215	17.675	76.065	18050
Ier3	2.09856	2.66297e-05	735.525	3150.11	15937
Gm3707	2.08737	0.00241601	664.94	2825.81	100042177
Gm3924	2.077	0.00383327	25.5759	107.912	100042603
Tmem69	2.06952	1.71163e-08	430.722	1807.94	230657
Gm3602	2.06535	0.00193577	307.16	1285.58	100041976
Ccl7	2.05764	0	6716.94	27962.9	20306
Gm9495	2.05305	0.000182738	44.3913	184.217	670593
Gm3448	2.04853	2.09743e-07	98.5184	407.554	100041639
Gm3430	2.04773	3.1331e-05	1059.55	4380.76	100041612
Nkpd1	2.04564	9.90976e-05	52.0448	214.87	69547
Phkg1	2.03832	0.00176828	27.0182	110.982	18682
Prkcc	2.03618	4.44089e-16	198.091	812.489	18752
2310058D17Rik	2.02252	2.28928e-13	62.4539	253.747	75694
B230216G23Rik	2.02169	2.21729e-08	94.1111	382.146	319552
Gm3459	2.02011	0.00194873	1465.9	5945.9	100041663
Dnhd1	2.00505	2.44014e-06	67.4512	270.75	77505
Ly6a	1.99579	0.000116852	669.491	2670.17	110454
Atp6v1c2	1.9927	1.77636e-15	50.1174	199.458	68775
Lat2	1.99063	0.00216452	131.683	523.321	56743
Gm1123	1.98369	0.00209877	30.6219	121.111	382097
Alx3	1.97301	0.000138852	37.7074	148.034	11694
Gm2031	1.97255	0.000783544	895.231	3513.44	100039066
C730027P07Rik	1.96711	9.39487e-08	68.8247	269.095	245050
Ccl2	1.96145	0	9538.57	37148.3	20296
Cplx1	1.95132	6.00168e-08	40.2459	155.642	12889
4932415G12Rik	1.94775	6.28608e-13	362.327	1397.76	67723
Trex1	1.94442	0.000264597	2992.71	11518.5	22040
Gm15035	1.94339	0.00402848	1238.64	4763.91	100040295
Wfikkn2	1.94053	0.00878926	73.2808	281.286	278507
Spag1	1.93512	3.08975e-13	273.049	1044.17	26942
Kcnj12	1.92221	0.00379874	21.8511	82.816	16515
Hist1h2bp	1.92186	0.00518643	29.9447	113.464	319188
Klk1b4	1.92133	0.000365447	59.3918	224.959	18048
4930477N07Rik	1.9213	1.90834e-06	83.7228	317.112	74905
Olfr1380	1.92044	2.16439e-05	38.6044	146.133	404336
Dus4l	1.91773	1.10676e-05	691.034	2610.92	71916
Id2	1.91622	6.17761e-12	970.234	3661.98	15902
F2	1.89661	0.000186453	28.8533	107.431	14061
Sh2d5	1.89517	1.07933e-05	53.9155	200.547	230863
Zmynd17	1.88544	0.00144088	27.6566	102.181	74843
4833438C02Rik	1.88366	2.32151e-05	341.375	1259.71	107243
Gm2416	1.88012	0.000105552	966.914	3559.26	100039769
Nmi	1.8779	0.000218723	429.222	1577.55	64685
Ociad2	1.87581	0.00643152	20.7992	76.3345	433904
Hist1h4i	1.87212	8.17618e-08	1101.77	4033.25	319158
Gm3079	1.87045	2.06931e-09	24.5694	89.8375	100040985
Cpne9	1.86299	0.00677412	15.2503	55.4745	211232
Gm15506	1.86251	2.66742e-05	62.0816	225.753	100040769
Cybrd1	1.85868	3.07499e-05	36.3142	131.702	73649
Gm3009	1.85117	0.00192469	1132.29	4085.19	100040864
Gm13295	1.84901	0.000665037	1310.93	4722.68	100040733
Card6	1.84473	0	56.4744	202.848	239319
Gm2793	1.84296	3.7485e-05	1603	5750.69	100040472
Gm2277	1.84279	5.88027e-05	1411.66	5063.67	100039507
Spink10	1.84002	9.74979e-05	27.3001	97.7386	328971
Pycard	1.82397	0.00973817	54.2244	191.983	66824
Prr18	1.82386	0.00071147	79.554	281.644	320111
Ifi202b	1.82215	1.54667e-08	3272.36	11571.3	26388
Mttp	1.81826	0	169.111	596.38	17777
Cby3	1.8182	0.0055469	39.5865	139.598	76653
Pomc	1.80928	0.001004	31.2359	109.472	18976
Gm3682	1.80563	1.74693e-08	1312.8	4589.32	100042124
Pgam2	1.80296	1.03155e-06	143.099	499.322	56012
Tnfrsf13c	1.80073	0.0017792	26.7065	93.0446	72049
LOC100040322	1.80012	0.00072497	43.66	152.046	100040322
Eif2ak2	1.79601	0.000556422	872.419	3029.55	19106
Scml4	1.79515	0.000224375	24.6908	85.6899	268297
Cited1	1.79505	0.000680997	170.933	593.185	12705
Relb	1.7793	3.30275e-08	3419.59	11738.1	19698
1810029B16Rik	1.77605	1.06438e-05	538.769	1845.21	66282
Gm13710	1.77558	9.16171e-07	182.33	624.254	672763
Hist3h2a	1.77466	0.00147641	158.555	542.507	319162
Gm2630	1.76687	0.00173649	1331.34	4530.72	100040152
LOC668661	1.76675	0.000214882	41.1095	139.89	668661
Vcam1	1.76615	0.000133424	1875.87	6380.66	22329
Hist1h2ak	1.76574	3.83184e-05	55.888	190.046	319169
Sdc4	1.76421	4.00412e-07	4761.61	16174.6	20971
2610028A01Rik	1.76263	5.47229e-13	1232.97	4183.68	72400
Tnfrsf26	1.75468	0.00101117	23.4252	79.0488	244237
Ido2	1.74455	5.71605e-05	43.2271	144.849	209176
Fam132a	1.73671	0.00206826	274.732	915.611	67389
Olfr18	1.73177	0.00783016	29.1047	96.6673	18315
Gm3417	1.72933	0.00092548	145.734	483.216	100041586
Daxx	1.72442	1.26445e-06	3465.47	11451.6	13163
Ltbp2	1.72396	0.00614047	153.333	506.525	16997
Col8a2	1.71812	7.64467e-05	37.4812	123.316	329941
Oscar	1.71695	0.00222269	45.3469	149.074	232790
Wfikkn1	1.71608	3.9696e-05	122.864	403.661	215001
Mitd1	1.71557	1.92387e-06	629.428	2067.21	69028
Prpf39	1.70956	8.81172e-06	595.823	1948.7	328110
Gpbar1	1.70302	0.007201	58.0549	189.016	227289
4930515G13Rik	1.70142	0.00197657	36.8405	119.813	75098
Rassf6	1.69972	2.44504e-08	23.8941	77.6167	73246
Gm6410	1.69858	0.000103901	22.2953	72.3663	623223
H2-DMa	1.6966	0.000464756	418.304	1355.88	14998
Arhgap27	1.68864	3.57492e-14	87.7761	282.949	544817
Gm3653	1.68774	0.00707212	285.241	918.91	100042082
Gm3937	1.67017	9.61346e-05	1591.64	5065.43	100042629
Sez6l2	1.66661	8.03061e-07	298.953	949.081	233878
Styxl1	1.65514	1.96533e-08	31.7087	99.868	76571
H2-Q2	1.65452	3.8727e-05	56.4214	177.625	15013
Gm4089	1.64852	0.00669521	1546.58	4848.7	100042887
Mb	1.64272	8.60366e-05	40.1613	125.405	17189
Slc7a7	1.63868	1.55431e-15	85.4933	266.211	20540
1700102P08Rik	1.63827	0.00463713	44.4629	138.41	112418
Adar	1.63051	0	2016.88	6244.7	56417
2510003D18Rik	1.62871	0.00111491	35.48	109.717	72317
Zfp112	1.62206	5.92328e-08	127.494	392.446	57745
Gm2222	1.60793	0.0072563	1071.88	3267.26	100039418
9530062K07Rik	1.5994	7.6292e-06	26.9587	81.6894	78739
2610301F02Rik	1.58763	0.00378123	56.7958	170.702	545428
Rdh9	1.57162	0.00106094	157.255	467.422	103142
E330013P04Rik	1.56898	4.70102e-09	28.5045	84.5713	107376
Atf3	1.56806	1.68384e-10	2971.58	8810.91	11910
Slc8a3	1.55995	0.00060562	29.7012	87.5719	110893
Gm2880	1.55783	1.31893e-09	1797.43	5291.81	100040647
Dusp27	1.55606	0.00200243	51.3581	151.018	240892
Nufip1	1.55406	1.63494e-05	406.786	1194.5	27275
Tdrd7	1.54791	1.59463e-07	1975.82	5777.13	100121
Efha2	1.54587	0.00332394	166.141	485.097	78506
Jph2	1.54454	0.00771956	39.3732	114.856	59091
Amn	1.5407	6.50141e-05	44.7158	130.094	93835
Olfr691	1.53723	0.00471379	18.6072	54.0052	259063
Iqcf1	1.53601	0.00949988	25.2317	73.1695	74267
Ascc3	1.53483	2.12941e-13	1696.61	4915.98	77987
4921530L18Rik	1.53279	0.000763219	54.2446	156.954	70957
Apol9b	1.52779	0.000117214	1110.65	3202.49	71898
5730480H06Rik	1.52033	4.36431e-07	92.3402	264.884	70592
Prl2c4	1.51325	8.95606e-12	2791.27	7967.73	26421
BC003965	1.50787	0.000239362	277.867	790.227	214489
Gm3245	1.50716	0.00930905	3043.18	8650.21	100041274
Pram1	1.49039	0.000178839	146.904	412.748	378460
4933427G17Rik	1.48557	0.0058392	22.2136	62.2043	74466
Hist2h2be	1.4824	0.000284094	124.693	348.409	319190
Zc3h12d	1.4817	0.000243214	43.373	121.131	237256
Pnpt1	1.46157	8.54821e-10	2303.73	6344.64	71701
Gm6495	1.46132	0.00779913	22.3834	61.6349	624341
Nsun3	1.45547	0	1129.4	3097.33	106338
Arhgap4	1.45462	0.000481667	154.359	423.073	171207
Gm7736	1.45219	0.00226376	29.245	80.0211	665662
Gsdmcl1	1.44888	0.0049176	28.1238	76.7766	74236
Rad52	1.42496	4.63792e-06	788.557	2117.33	19365
Heatr7b1	1.4246	1.34129e-07	429.214	1152.18	100040766
Neurl1a	1.42416	0.000194982	73.3577	196.861	18011
Vwa5b2	1.42123	0.00439837	52.885	141.633	328643
1700065J11Rik	1.41364	0.00348791	17.8803	47.6348	73409
Slc12a8	1.41352	0.00264189	27.2781	72.6653	171286
Nr1h3	1.40817	0.000142266	75.6368	200.741	22259
Upk1a	1.40519	0.000161138	480.783	1273.37	109637
Oplah	1.40191	3.59077e-07	167.305	442.106	75475
Junb	1.40008	0	13917.9	36731.6	16477
Znhit6	1.39856	1.74934e-05	1654.75	4362.56	229937
Mapk8ip3	1.39812	7.77156e-16	2777.24	7319.64	30957
Apol6	1.3964	0.0087824	78.5297	206.724	71939
Ppm1k	1.39598	0.000296196	114.145	300.393	243382
H2-T22	1.39573	8.54632e-10	3070.49	8079.09	15039
Trmt61a	1.39262	0.00669186	1159.42	3044.1	328162
Fgf17	1.39217	0.000283734	66.3225	174.079	14171
Tmem79	1.38875	5.87699e-07	157.847	413.326	71913
Plcd4	1.38532	0.00170186	53.8904	140.778	18802
Dcp2	1.38161	0.000189408	1149.47	2995.06	70640
7530420F21Rik	1.37982	0.00160039	91.2224	237.393	320019
Phlda1	1.37744	4.57134e-10	10594	27524	21664
Tnc	1.37685	0.00721285	26.5619	68.9814	21923
Rnf31	1.3767	2.22045e-16	1969.13	5113.33	268749
Aox1	1.37615	0.00444916	162.182	420.982	11761
Gm15517	1.37279	0.0003757	112.258	290.716	628854
Cyr61	1.37014	0	18438.3	47662	16007
2410080I02Rik	1.36109	0.000250343	60.2742	154.832	68248
Lgals9	1.35692	0.00669778	2767.66	7089.02	16859
Gm10371	1.35657	0.00697493	45.425	116.322	100038654
BC030500	1.35389	0.00031286	55.23	141.168	234290
Msh4	1.35173	0.00106925	26.6612	68.0442	55993
Igdcc4	1.34751	0.00950479	39.7577	101.172	56741
6230427J02Rik	1.34422	0.00204175	342.775	870.285	68176
Rg9mtd1	1.33999	0.00443185	858.239	2172.62	52575
Prl2c2	1.33977	2.58111e-08	2471.52	6255.7	18811
Ccdc130	1.32279	3.79132e-09	1159.51	2900.5	67736
Klf10	1.32002	3.58978e-07	6608.57	16499.6	21847
Fbxw17	1.31637	0.00550471	226.5	564.075	109082
Mmachc	1.31298	2.17344e-11	1875.78	4660.43	67096
Dusp5	1.30898	0.000354238	450.404	1115.95	240672
Ndufaf4	1.30879	7.00871e-05	1493.6	3700.16	68493
Atoh8	1.30817	2.09432e-07	191.66	474.604	71093
4933439F11Rik	1.30678	0.00691741	25.5627	63.2392	66784
Muc2	1.30487	0.00141319	42.7019	105.5	17831
1700010M22Rik	1.30274	0.00927446	24.2495	59.8227	66328
Ier2	1.30182	0	6258.92	15430.7	15936
Apobec1	1.30177	7.51584e-08	1823.66	4495.9	11810
Id3	1.29649	5.59502e-07	1042.21	2559.99	15903
Ufsp1	1.29248	0.000880478	778.016	1905.74	70240
Npm2	1.288	0.00616227	97.4819	238.041	328440
Jun	1.287	2.89302e-07	2417.62	5899.47	16476
Aqp3	1.28673	0.00167212	52.2286	127.424	11828
Psmb10	1.28665	0.00702097	2511.55	6127.23	19171
Parp11	1.28502	0.00154423	691.853	1685.95	101187
Tgm7	1.28177	2.18045e-06	61.7483	150.133	640543
Zbtb6	1.27987	1.25289e-06	695.614	1689.06	241322
1700029J07Rik	1.27778	0.00517088	254.621	617.369	69479
Ddx24	1.27736	1.11862e-06	2712.89	6575.88	27225
Trafd1	1.27333	1.64082e-11	3767.09	9105.77	231712
Trmt6	1.27251	3.28555e-11	1908.82	4611.36	66926
Zfp167	1.26995	5.08006e-10	54.965	132.55	382118
Denr	1.26892	0.000149275	3771.51	9088.64	68184
Dusp8	1.26834	7.12874e-05	206.855	498.283	18218
6430526N21Rik	1.26789	1.34846e-08	601.849	1449.31	319748
Rassf1	1.26566	0.00206577	1828.14	4395.54	56289
Ccl25	1.26475	1.40606e-06	335.641	806.495	20300
Zfp51	1.26303	0	1225.74	2941.77	22709
Adam4	1.26212	0.00323259	64.1066	153.758	11498
Gm7353	1.26178	3.21106e-10	2408.39	5775.1	664817
Parp10	1.26022	2.61454e-05	2432.59	5826.84	671535
Zc3h3	1.25999	3.8198e-10	3073.51	7360.87	223642
Tor1aip1	1.25698	0.00165417	1721.71	4114.82	208263
2310040G24Rik	1.25661	3.15838e-05	23.6395	56.4826	381792
Tnfaip2	1.25654	0.0023628	4093.45	9780.14	21928
Senp5	1.25652	2.22045e-16	1493.54	3568.34	320213
Tmem184a	1.25186	3.61182e-05	131.747	313.753	231832
Cxxc5	1.24697	1.27846e-07	370.302	878.883	67393
Tcta	1.24647	3.8374e-08	744.061	1765.36	102791
Thumpd3	1.24466	0.0091405	1771.17	4197	14911
Gm7052	1.24443	0.00978971	20.6889	49.0171	631010
1700094D03Rik	1.243	0.00261739	247.644	586.149	73545
Rnf25	1.24157	2.12644e-06	1436.19	3395.96	57751
Retnla	1.23984	0.000117297	35.6109	84.1033	57262
Ubr4	1.23744	7.71872e-07	2264.79	5339.94	69116
Gcm2	1.23573	0.000726135	19.9385	46.9553	107889
Tnnt2	1.234	9.62122e-09	445.971	1049.01	21956
B830012L14Rik	1.23091	0.000232078	21.4429	50.3295	320085
Dlg4	1.22746	6.86348e-08	2175.32	5093.6	13385
Gm4795	1.22739	6.41848e-05	27.3623	64.0666	215974
Ddx51	1.22728	0.00165695	180.981	423.721	69663
Ttc1	1.22608	4.67732e-05	3123.25	7306.21	66827
Tlr2	1.22369	0.00350363	405.05	945.966	24088
Cd44	1.21941	6.0019e-06	2234.59	5203.28	12505
Wdr78	1.21763	1.11756e-07	170.174	395.764	242584
Amn1	1.21612	9.65566e-08	746.686	1734.71	232566
Pah	1.21442	0.00140733	20.3398	47.1982	18478
A530032D15Rik	1.21394	0.000177254	640.44	1485.63	381287
Fam151b	1.20834	0.000182241	82.0651	189.629	73942
2310014H01Rik	1.20471	2.97379e-09	4229.9	9749.52	76448
Gm6559	1.19707	0.00630414	24.5782	56.3512	625167
Dhx40	1.19331	2.49882e-08	3864.8	8837.87	67487
Wdr43	1.19107	5.31654e-09	5154.19	11768.1	72515
E430028B21Rik	1.18475	9.05621e-08	361.461	821.689	211948
H2-T9	1.1843	4.7293e-10	3252.11	7390.53	15051
Gpr33	1.18124	0.00404638	17.4988	39.6823	14762
Psd	1.18099	2.09165e-05	2238.12	5074.56	73728
Hist1h4f	1.17589	0.00188327	4331.23	9785.66	319157
Ebf4	1.17579	2.17395e-06	32.7406	73.9663	228598
Gm7288	1.17066	0.000503609	370.389	833.798	640223
Ephx3	1.16863	0.000820184	94.1264	211.594	71932
Gm4636	1.16725	0.00245746	258.839	581.309	100043772
Xrn1	1.16436	2.84254e-11	515.935	1156.39	24127
Rpp38	1.16188	5.98433e-05	388.431	869.107	227522
Mdn1	1.15885	0.000463828	516.274	1152.73	100019
Rpp40	1.15615	0.00239696	204.831	456.492	208366
Alg8	1.15199	0.00310185	3466.36	7702.98	381903
Rnf166	1.1517	0.000205372	3488.11	7749.76	68718
Pdrg1	1.14975	4.03664e-06	1683.29	3734.81	68559
Dcp1b	1.14914	1.87196e-05	495.359	1098.61	319618
Ptgs2	1.14711	0.000203105	5887.57	13039.2	19225
Ranbp2	1.14557	0.00457643	1190.48	2633.73	19386
9030025P20Rik	1.14183	2.75172e-11	1787.68	3944.7	100041574
Lrrc7	1.14025	2.33963e-05	14.3451	31.6194	242274
Gm13334	1.13612	0.00239751	42.2451	92.8502	100041448
Gm8221	1.13591	0.010291	267.023	586.801	666661
Sbds	1.1322	0.010075	591.007	1295.45	66711
Tead1	1.13205	1.62749e-10	3869.85	8481.53	21676
Gstcd	1.13087	0.00181345	562.463	1231.74	67553
Tcerg1	1.12977	1.2865e-08	2196.19	4805.79	56070
Il1rl1	1.1283	0.00626347	3658.74	7998.06	17082
Mupcdh	1.12594	0.00282893	40.997	89.4734	72040
Dgke	1.12497	0.00121857	691.485	1508.11	56077
8030462N17Rik	1.12495	0.000185549	548.751	1196.79	212163
Mki67ip	1.12178	0.00212349	2956.97	6434.82	67949
Tmem106a	1.12164	0.000189626	382.377	832.028	217203
Parp6	1.11548	0.000252378	190.276	412.266	67287
Etohd2	1.11314	0.0100263	39.9085	86.3282	13996
Rbks	1.11226	2.14945e-06	150.737	325.87	71336
Nfatc2ip	1.10924	0.00116278	899.497	1940.5	18020
Tap2	1.10662	0.00256173	2051.31	4417.3	21355
A930002H24Rik	1.10208	0.00358662	719.318	1544.12	320004
Ufm1	1.10155	0.000476023	970.491	2082.53	67890
Nlrx1	1.09828	0.00189317	40.995	87.7703	270151
C3	1.09327	0.00458904	694.117	1480.95	12266
Zfp296	1.09297	0.00262803	216.872	462.618	63872
Srgn	1.09035	0.00223081	15.7011	33.4317	19073
Vta1	1.0893	2.13385e-13	1316	2800.06	66201
Gpatch4	1.08462	8.90654e-05	2224.62	4718.01	66614
Hist1h4j	1.07997	0.00418324	4434.63	9374.75	319159
Stk40	1.07801	8.03324e-06	1467.94	3098.99	74178
Nfkb2	1.07795	8.05267e-12	6779.03	14310.8	18034
Rrp12	1.07656	0.000702245	2499.99	5272.48	107094
Slc25a22	1.07642	6.93725e-06	1751.72	3694.03	68267
Dnttip2	1.07375	0.00441446	1785.61	3758.52	99480
Nub1	1.06978	2.24265e-14	5499.63	11544.3	53312
Sf3b4	1.06843	0	7815.67	16390.7	107701
S1pr1	1.0684	5.1079e-10	264.846	555.408	13609
Klk1b16	1.06784	0.0093808	16.8989	35.4249	16615
H2-T10	1.06333	1.71857e-09	3688.97	7709	15024
Slu7	1.06167	0.00339722	2478.03	5172.49	193116
Dcst2	1.06113	0.00458366	69.7278	145.491	329702
Ddx50	1.05949	0.00165274	1446.4	3014.58	94213
Gtpbp4	1.05793	2.15824e-10	3369.35	7014.79	69237
Tmem223	1.05617	3.99644e-05	1231.1	2559.95	66836
Ddit3	1.05488	4.89743e-05	9699.65	20151.4	13198
Gm4672	1.04734	2.07506e-09	1135.11	2345.95	100043822
Eif2b1	1.04599	0.00236806	2726.36	5629.33	209354
Srfbp1	1.04256	0.00069504	2775.61	5717.41	67222
Smyd1	1.04096	0.00649172	35.6829	73.4209	12180
Lman1l	1.04069	0.010911	40.1573	82.6119	235416
Lrrc34	1.03838	0.00168478	21.6602	44.4885	71827
Gpatch1	1.03729	1.22596e-06	1213.71	2490.98	67471
Fus	1.03712	9.59755e-05	3332.68	6839.08	233908
6720456H20Rik	1.0366	0.000125041	195.473	400.991	218989
LOC100038746	1.03481	4.26685e-06	388.076	795.105	100038746
Gm10883	1.0348	0.00690889	20.0999	41.181	384419
Nol9	1.02696	6.41433e-05	1354.14	2759.36	74035
Prpf40a	1.02559	3.57893e-07	1580.92	3218.44	56194
Pfas	1.02431	2.25e-07	529.386	1076.76	237823
Poli	1.02295	0.000146794	1130.17	2296.59	26447
Atxn3	1.02273	4.40247e-09	670.937	1363.18	110616
1300018I05Rik	1.01843	4.24591e-08	6903.5	13984.5	74157
3010001F23Rik	1.01797	3.29732e-06	188.931	382.599	75693
Gm2541	1.01732	0.000100056	3239.95	6558.16	100039994
Ccdc112	1.01642	2.19363e-11	747.178	1511.46	240261
Gnl2	1.01356	0.000400128	3591.29	7250.39	230737
Brcc3	1.01335	0.000800702	611.664	1234.7	210766
Cdkl5	1.01285	5.05193e-10	355.897	718.161	382253
Zfp97	1.0076	0.00174204	929.603	1869.03	22759
Arl4c	1.0074	0.00320473	440.32	885.17	320982
Cbll1	1.00706	4.26931e-11	2180.6	4382.58	104836
Ccrn4l	1.0057	1.9994e-06	934.774	1876.95	12457
2610305D13Rik	1.00509	8.76216e-06	835.349	1676.6	112422
4632411B12Rik	1.00372	6.13547e-06	3564.96	7148.31	226976
Asxl2	1.00312	0.000125732	1326.76	2659.26	75302
Srp68	0.998448	0.000609666	5199.68	10388.2	217337
Zfp811	0.995644	0.000993405	31.1505	62.1131	240063
Gm13861	0.995562	0.00829863	37.5718	74.9129	100039184
Rhob	0.991839	1.34173e-11	15728	31278.5	11852
Gm1943	0.989233	1.18345e-07	1427.02	2832.82	384864
Etf1	0.985099	0.000294139	5008.59	9914.26	225363
Tmem161b	0.984537	1.83512e-08	970.736	1920.77	72745
Slc25a25	0.97417	7.30181e-06	1152.9	2264.89	227731
BC003331	0.971403	1.45513e-06	1800.51	3530.34	226499
Tjap1	0.971352	5.55112e-16	4067.17	7974.4	74094
Lcp1	0.97063	3.51679e-05	286.242	560.947	18826
Nfkb1	0.969021	0.00212401	2264.81	4433.4	18033
3230401D17Rik	0.965757	4.84342e-06	2575.05	5029.31	66680
Reg3b	0.963615	0.000236087	31.3477	61.1341	18489
Mrps31	0.963111	0.000825819	1290.99	2516.8	57312
Nop14	0.96283	5.35211e-07	5883.61	11467.9	75416
Trit1	0.957275	0.00114425	973.074	1889.36	66966
Ppp2r2b	0.957155	0.0107378	22.4337	43.5546	72930
Pdlim7	0.956626	7.86223e-05	2206.29	4281.88	67399
Sssca1	0.956023	0.0050338	2100.7	4075.26	56390
Cbwd1	0.953499	0.00453659	1097.81	2125.97	226043
Pmp2	0.947246	0.00890371	20.4063	39.3472	18857
Taf1a	0.936997	0.00210283	505.297	967.412	21339
Pdzd2	0.936996	0.0105249	37.2655	71.3463	68070
Atg10	0.936404	0.00713338	122.166	233.795	66795
Utp20	0.934324	2.7128e-05	2510.22	4797.02	70683
Gm6712	0.934125	0.000127497	418.69	800.003	626854
Dom3z	0.934084	0.000980559	1390.85	2657.46	112403
Ino80	0.933211	0.00106028	561.229	1071.68	68142
Mettl6	0.932351	0.000232087	508.362	970.149	67011
Il9	0.928729	0.00330178	12.9341	24.6213	16198
Jmjd4	0.92814	2.12282e-07	334.032	635.604	194952
Lactb	0.925226	0.000108935	1121.78	2130.25	80907
Csf1	0.922715	0.000299032	9349.2	17723.1	12977
4930455C21Rik	0.920121	2.13204e-05	774.773	1466.08	76916
Uchl5	0.919043	0.00202075	2530.16	4784.17	56207
Lair1	0.918217	0.00696333	20.522	38.7821	52855
2810474O19Rik	0.917609	1.39004e-06	5913.31	11170.1	67246
Ifitm3	0.916603	0.00105405	9339.62	17630.1	66141
Fbxl12	0.915935	1.27873e-07	1239.86	2339.36	30843
Dpf1	0.908435	0.00631717	1053.8	1978	29861
Katna1	0.905754	0.00569489	2040.19	3822.35	23924
Mrpl47	0.901153	4.93952e-06	1734.04	3238.42	74600
Zfp53	0.901051	1.2077e-05	830.849	1551.55	24132
Diap2	0.900066	1.97561e-05	1032.52	1926.83	54004
Gm2536	0.899586	0.00076978	12.3856	23.1057	100039985
Ccdc25	0.899478	4.8133e-05	902.701	1683.89	67179
Dtwd1	0.898672	3.96191e-07	774.744	1444.39	69185
Nol6	0.893372	6.83471e-06	4129.86	7671.28	230082
Cirh1a	0.890536	2.54124e-06	11949.6	22152.8	21771
Lias	0.889952	5.77631e-11	2690.19	4985.23	79464
Ube2g2	0.887085	0.00179125	4865.92	8999.21	22213
1810022K09Rik	0.8867	0.00250803	1211.53	2240.04	69126
Exoc3	0.885692	0.00365809	2798.62	5170.87	211446
Gm2810	0.885356	8.64084e-05	1934.88	3574.15	100040502
Eif2b3	0.884631	0.000145551	2397.13	4425.8	108067
Rabep1	0.88433	7.94731e-07	1735.92	3204.35	54189
Slc5a4b	0.882032	4.86349e-05	28.7319	52.952	64454
Cenpj	0.881095	0.00188619	459.876	846.987	219103
Gm5617	0.8781	0.00893414	332.83	611.726	434402
Rbm18	0.877498	0.000325903	2856.59	5248.09	67889
Llph	0.877021	0.00387778	3121.36	5732.63	66225
Zfp839	0.874558	0.00101722	437.619	802.35	72805
Pfkfb3	0.873428	0.00040443	85.4809	156.602	170768
B230110C06Rik	0.868716	0.00400846	35.1254	64.1402	77981
1700001L05Rik	0.868423	0.00538903	44.1224	80.5528	69291
Ccnk	0.868331	4.42629e-05	3090.13	5641.19	12454
Wdr89	0.868094	0.00541138	274.695	501.388	72338
Zfp426	0.863859	1.11857e-07	939.049	1708.97	235028
Dph1	0.860054	0.00197919	1483.31	2692.36	116905
Timp1	0.85689	0.00201085	7998.23	14485.8	21857
Atf7	0.856378	7.41542e-11	4379.22	7928.52	223922
Ktn1	0.85631	1.62845e-09	1625.33	2942.5	16709
5830418K08Rik	0.856211	9.41779e-07	636.075	1151.47	319675
Fmnl2	0.855223	2.93901e-05	508.429	919.767	71409
Hspg2	0.854594	2.22045e-16	9006.7	16286.4	15530
Gtf2h2	0.852641	2.58056e-07	1085.82	1960.79	23894
Tnfrsf14	0.852254	0.0047958	358.09	646.466	230979
Fam120c	0.846833	0.00418904	652.943	1174.35	207375
Ddx18	0.845126	4.97267e-05	6002.57	10783.2	66942
Cluap1	0.843396	1.49706e-05	1162.7	2086.19	76779
Arf2	0.842525	0.00672392	2797.16	5015.83	11841
Calcr	0.839675	0.000281285	19.1128	34.2052	12311
C920016K16Rik	0.839158	0.00114607	445.928	797.767	240067
Megf10	0.83869	0.00504626	215.327	385.096	70417
Rbm15	0.838406	0.000886226	3592.91	6424.38	229700
Crabp2	0.835299	1.43497e-05	429.987	767.194	12904
Gps2	0.834999	7.15956e-05	1701.6	3035.42	56310
Wdr70	0.833499	0.00116591	1331.01	2371.87	545085
Kif2a	0.830687	0.000455178	1445.5	2570.87	16563
Nudt13	0.830069	0.00255464	135.942	241.673	67725
Filip1l	0.829829	4.84485e-05	2406.26	4277.06	78749
1700040D17Rik	0.827141	0.00346846	15.2326	27.0251	76602
Gpr137c	0.826117	4.73988e-06	20.1062	35.6464	70713
Orc4l	0.823682	0.000295314	487.257	862.405	26428
Gm4540	0.822562	0.0011368	1720.66	3043.06	100043594
Amotl2	0.818559	9.30747e-05	10746.6	18953.1	56332
Rnf114	0.817367	9.73216e-06	5610.32	9886.44	81018
Ptcd3	0.817236	0.0067454	3068.84	5407.38	69956
Nfkbib	0.816412	0.0018925	3334.13	5871.48	18036
Xkr6	0.816356	0.00661301	66.6872	117.433	219149
Cpeb3	0.815969	0.000330079	231.191	407.007	208922
Nudt6	0.814662	0.00255871	186.748	328.469	229228
Herpud1	0.814371	4.46199e-11	16756.4	29466.7	64209
Rps19bp1	0.812255	0.00368407	1367.29	2400.9	66538
Eea1	0.808942	3.247e-05	3212.37	5627.84	216238
Bola3	0.805162	0.000254297	2506.41	4379.56	78653
Trmu	0.802231	0.0048613	872.353	1521.21	72026
Glmn	0.801669	0.00632786	694.008	1209.74	170823
Det1	0.799895	0.00373857	1895.95	3300.81	76375
Ppig	0.797845	4.7074e-08	3783.99	6578.48	228005
Taok3	0.796907	3.27183e-06	1530.53	2659.11	330177
Samhd1	0.796078	0.00233946	2245.81	3899.57	56045
Nr1d1	0.794432	0.00839375	4312.64	7479.82	217166
Napb	0.793606	1.57369e-05	289.797	502.334	17957
Zfp330	0.793022	4.8144e-10	6014.86	10421.9	30932
Polk	0.792763	1.00453e-08	886.502	1535.77	27015
Mocs3	0.791371	0.00565781	1196.84	2071.4	69372
Gtf2h3	0.791215	0.000732349	1535.73	2657.63	209357
Tceb3	0.791143	2.55271e-06	4234.05	7326.79	27224
2610101N10Rik	0.790201	0.0007863	1774.46	3068.6	67958
Zfp202	0.789866	0.00629802	811.293	1402.66	80902
Tmem87a	0.789795	0.000216428	1641.39	2837.68	211499
Rrbp1	0.786894	0.00356278	2867.1	4946.76	81910
Riok2	0.785628	0.000430832	2567.97	4426.77	67045
Mmgt1	0.783944	0.00650328	1261.69	2172.41	236792
Rabepk	0.783767	0.00334785	2311.47	3979.47	227746
Dctn4	0.782462	0.00681381	740.831	1274.28	67665
Kcnk13	0.77912	0.00986493	20.8493	35.7792	217826
Rb1cc1	0.778118	0.000247691	1092.05	1872.75	12421
BC003267	0.777868	0.00151878	622.422	1067.2	233987
Parp4	0.776709	1.51437e-10	1071.66	1835.99	328417
Tor1aip2	0.776231	6.96299e-05	2962.27	5073.33	240832
Sf3a2	0.775573	0.00192218	12716.2	21768.5	20222
Mettl2	0.7755	8.54235e-06	7444.41	12743.2	52686
Tyr	0.773404	0.000632107	15.4934	26.4829	22173
Gm2627	0.771756	4.45601e-05	6975.05	11908.8	100040148
Tnks	0.771376	1.79772e-06	4679.1	7986.74	21951
Tsr2	0.770652	0.000846768	1395.7	2381.13	69499
Dhx37	0.770361	0.000415201	998.304	1702.8	208144
Nktr	0.769695	0.000549609	1037.78	1769.31	18087
Aptx	0.767373	0.000183162	325.284	553.687	66408
Gga3	0.76585	0.00114	1071.49	1821.94	260302
Pxk	0.764128	5.44023e-05	1731.79	2941.17	218699
Smarce1	0.76352	5.80774e-05	1745.67	2963.49	57376
Stam	0.762804	0.00380014	390.61	662.781	20844
Cflar	0.762191	6.1456e-05	1130.63	1917.62	12633
Gm5607	0.761137	0.00499279	12.179	20.6412	434280
Olfr646	0.760981	0.00238196	14.7192	24.9437	259058
AW554918	0.759098	0.0051358	268.466	454.36	225289
Parp3	0.758018	0.00387897	1123.47	1899.97	235587
Ankrd32	0.753843	0.0064321	302.534	510.156	105377
Nsun6	0.752296	0.00145496	283.168	476.988	74455
BC023882	0.751839	0.00886665	1137.01	1914.65	231123
Zfp71-rs1	0.751786	0.00133905	662.596	1115.73	235907
Shisa5	0.751439	1.04028e-13	9931.64	16719.6	66940
Nmnat2	0.74914	0.000628835	1009.49	1696.74	226518
Zcchc7	0.749092	0.00520983	1091.99	1835.34	319885
Iffo2	0.748563	0.00395355	1556.35	2614.84	212632
Cpeb4	0.74776	0.000682452	940.602	1579.44	67579
Zscan22	0.745555	0.000245723	1426.59	2391.85	232878
Rela	0.745405	3.05227e-08	9552.47	16014.2	19697
Cab39l	0.74262	0.00186477	874.934	1463.95	69008
Zc3h15	0.741874	7.99224e-06	4690.26	7843.74	69082
Mrps30	0.741613	0.000474379	3136.24	5243.93	59054
Pole3	0.740557	0.0010618	1984.82	3316.28	59001
Arglu1	0.735931	0.00905315	1255.84	2091.57	234023
Smg7	0.735863	8.52088e-07	4162.95	6932.95	226517
Cherp	0.735737	5.83478e-05	7327.8	12202.6	27967
Fubp3	0.73373	0.00865362	2572.06	4277.17	320267
Rbm17	0.733137	0.000367744	3624.34	6024.56	76938
H2-M10.5	0.732625	0.00640453	15.8545	26.3447	224761
Utp11l	0.731786	0.000756313	6192.9	10284.5	67205
Golga5	0.730125	0.000460569	2847.37	4723.16	27277
5730455P16Rik	0.729166	1.07595e-06	1385.25	2296.3	70591
Zeb1	0.727291	0.00623732	536.609	888.371	21417
Mutyh	0.726276	0.0016495	343.773	568.726	70603
Olfr947-ps1	0.724658	2.71586e-05	13.6175	22.503	257924
Nmd3	0.723509	0.00953898	2429.81	4012.09	97112
Leng1	0.723373	0.00189653	1579.57	2607.94	69757
Trim23	0.72333	0.00107086	1009.23	1666.22	81003
Psme2	0.719768	0.0102415	4688.82	7722.11	19188
Bcar1	0.718059	0.00154954	4390.08	7221.55	12927
Lrrfip1	0.716608	0.000792892	1379.27	2266.57	16978
Fam175a	0.71651	0.00660793	1584.39	2603.47	70681
Vmn2r3	0.71551	0.00715282	15.5602	25.5509	637004
BC034090	0.715231	0.00548363	425.074	697.864	207792
Ercc5	0.714226	0.0058798	1112.7	1825.5	22592
Utrn	0.713969	0.00744735	912.353	1496.54	22288
Diap3	0.712764	1.38046e-06	1800.54	2950.97	56419
Cdk10	0.712348	0.0035305	4918.72	8059.16	234854
BC031781	0.712207	0.00126127	1090.97	1787.35	208768
Vcpip1	0.710716	0.00474322	799.243	1308.05	70675
Il31ra	0.70677	0.00247862	28.613	46.7005	218624
Nbeal1	0.703967	0.0010358	364.96	594.512	269198
Stoml1	0.703107	0.000732652	1735.72	2825.76	69106
Ftsj3	0.702388	6.32309e-07	4483.59	7295.69	56095
Ehd4	0.701703	2.38339e-06	2132.09	3467.69	98878
Tank	0.69928	1.76352e-07	2075.98	3370.75	21353
Tpr	0.69848	0.00625912	5170.66	8390.91	108989
Syt11	0.6975	2.10834e-05	167.845	272.193	229521
Mpped2	0.696788	0.00751386	23.8334	38.6313	77015
Pfdn2	0.695107	0.00666497	4398.4	7121.02	18637
Erp44	0.694413	0.00139246	3614.19	5848.57	76299
Pnp1	0.693976	0.00185994	8955.9	14488.3	18950
9130011J15Rik	0.69315	6.46925e-06	1998.11	3230.57	66818
Psmd4	0.693102	5.48675e-07	4409.07	7128.4	19185
Nmt1	0.692802	0.00830049	6502.01	10510	18107
Rg9mtd3	0.690751	0.00388797	458.349	739.832	69934
Clec4n	0.686659	0.00635085	16.9405	27.2666	56620
Prkca	0.685843	0.00278077	1422.41	2288.15	18750
Gtf3c4	0.685194	0.000235531	1637.09	2632.31	269252
Nup160	0.683829	0.00336329	1148.07	1844.26	59015
Atg7	0.683425	0.00297687	2635.44	4232.38	74244
Nsun2	0.680523	6.48132e-06	8935.37	14320.9	28114
Glrx2	0.679279	0.0026316	1318.83	2111.9	69367
Taf1b	0.677626	3.9489e-07	1128.67	1805.32	21340
Mill1	0.674912	0.00181059	36.4864	58.2505	266815
Stx11	0.673452	0.000138059	435.648	694.808	74732
Ogfr	0.673027	0.000205291	6848.17	10918.8	72075
4930474G06Rik	0.671648	0.00650389	20.2274	32.2201	320624
Samd4	0.668556	0.0015184	1206.1	1917.08	74480
Tmem167b	0.668305	1.51707e-08	882.48	1402.44	67495
Usp14	0.667346	0.000210212	3555.49	5646.65	59025
Xrn2	0.665679	7.76315e-05	6140.81	9741.25	24128
Sphkap	0.664141	0.000633135	24.988	39.5967	77629
Terf2	0.662523	0.00379886	1457.92	2307.66	21750
Invs	0.662039	0.009106	304.989	482.59	16348
Trip12	0.660524	0.00389037	3019.51	4772.82	14897
Rhbdd1	0.658417	1.51865e-05	1667.18	2631.39	76867
BB819745	0.656714	0.000599407	15.2172	23.9897	768272
Alg12	0.656541	0.00521899	1551.79	2446.08	223774
Vapb	0.65616	0.00334172	4500.52	7092.29	56491
Smc1a	0.654057	0.0101823	6062.34	9539.63	24061
Zbtb37	0.65174	0.00210674	138.396	217.429	240869
Gtf2h1	0.650496	0.00204524	3907.15	6133.08	14884
AA987161	0.647857	0.00223551	503.033	788.171	380856
Rnf19b	0.647452	0.000908669	5264.33	8246.04	75234
Senp8	0.645768	0.000191086	721.392	1128.67	71599
Tgfb1i1	0.644661	3.56961e-05	4051.25	6333.6	21804
Agrn	0.641377	2.38336e-05	1759.3	2744.18	11603
Crtc2	0.640252	0.00654649	5093.06	7938.06	74343
Cobll1	0.639921	0.000290889	873.96	1361.84	319876
Usp8	0.638824	0.000327751	2238.87	3486.05	84092
Pin1	0.637361	0.00022554	1975.94	3073.54	23988
Wnk4	0.636034	0.00357798	679.247	1055.59	69847
Gpr107	0.631119	1.3749e-05	2320.05	3593.22	277463
Tmem214	0.630836	0.00195216	5894.78	9127.85	68796
Nup98	0.626968	0.0109007	2382.79	3679.78	269966
Mrps2	0.626659	0.000370902	6954.62	10737.8	118451
Ckap5	0.624373	2.81424e-05	2382.67	3672.98	75786
Elac2	0.623464	0.00403838	3811.14	5871.32	68626
Nrcam	0.623412	3.80395e-07	19.5196	30.0702	319504
Zfp828	0.621798	0.00286697	4178.25	6429.45	101994
Nol12	0.618589	0.00536722	1868.9	2869.46	97961
Golga3	0.61833	0.00932598	2208.34	3390.01	269682
Uck1	0.617886	0.010455	6964.62	10688.1	22245
Hmga1	0.616493	0.000158515	13378.3	20510.9	15361
Zfp507	0.616258	0.00249676	1210.03	1854.85	668501
Iqgap1	0.615914	0.00248453	4166.23	6384.87	29875
Srrm1	0.614066	0.000317323	5655.84	8656.64	51796
Chid1	0.614044	0.00100895	7567.77	11582.8	68038
Opa1	0.612565	0.00676346	1593.01	2435.68	74143
Zfp598	0.611011	0.000131326	6766.17	10334.2	213753
Bloc1s2	0.610663	0.00236281	4697.28	7172.56	73689
Fert2	0.606907	0.00220838	1345.42	2049.06	14158
Zfp623	0.605163	2.96357e-05	1946.15	2960.39	78834
Cstf3	0.604823	0.00235395	3289.06	5001.98	228410
Fxr1	0.603961	0.00671078	4277.16	6500.79	14359
Nfu1	0.602827	0.00596749	6292.26	9555.98	56748
Fam13b	0.601854	0.00123147	1220	1851.56	225358
Clip1	0.60128	0.000200962	1058.17	1605.3	56430
Ndor1	0.601224	0.00042594	1336.04	2026.78	78797
Taf9	0.600444	0.000110722	5751.45	8720.26	108143
Eif2s3x	0.598441	0.000458896	10393.6	15736.8	26905
Wasf2	0.596829	0.000146564	5979.41	9043.19	242687
Cops2	0.594813	0.00253546	7361.09	11117.3	12848
Plcb1	0.59467	0.00178664	20.6108	31.1249	18795
Zfp445	0.5945	0.00175936	1646.71	2486.45	235682
Lats1	0.594456	0.000120308	2001.17	3021.58	16798
Vps72	0.592753	9.4626e-08	3952	5960.09	21427
Dph2	0.592172	0.00578202	1691.18	2549.47	67728
Ticam1	0.591209	9.5415e-06	2000.86	3014.32	106759
Acin1	0.589071	0.00449368	5006.22	7530.74	56215
Ppp1r10	0.587282	0.00168266	3202.19	4811.02	52040
Rfx5	0.584196	0.000585744	1852.22	2776.86	53970
4632415L05Rik	0.582618	0.00273777	1157.14	1732.89	70808
Nup205	0.581682	5.47624e-07	3572.65	5346.8	70699
Trmt11	0.580037	0.00111556	1124.46	1680.94	73681
Zfp672	0.577393	1.99493e-06	1230.78	1836.52	319475
Phf20l1	0.57569	0.000347322	706.123	1052.4	239510
Abca5	0.571023	0.0107281	260.918	387.614	217265
Sh3glb1	0.570821	0.00240866	3903.84	5798.63	54673
A2bp1	0.569687	0.0013989	26.3674	39.1345	268859
Ubxn7	0.566766	7.05133e-05	2034.07	3012.86	224111
B2m	0.563339	0.00970024	12823.5	18949	12010
Tlk2	0.560169	0.000192689	2933.16	4324.77	24086
Dmtf1	0.559369	0.000667748	669.147	986.072	23857
Nus1	0.558072	0.00150801	3257.53	4796.07	52014
LOC100233175	0.557939	0.00808535	1055.45	1553.79	100233175
Slc25a28	0.555678	0.0101487	2976.11	4374.46	246696
Srrm2	0.555047	0.010811	12350.9	18146.1	75956
Tmem220	0.554131	0.00953074	186.427	273.728	338369
Dnajc25	0.553909	0.0051733	2403.05	3527.81	72429
Psma6	0.552264	0.0107819	7995.66	11724.7	26443
Pkn2	0.550539	0.00237321	3475.15	5089.81	109333
Gpbp1	0.545762	0.00100877	3251.67	4746.76	73274
Psmd10	0.541769	0.00849544	4340.04	6318.04	53380
Atg12	0.541571	0.00546942	3951.27	5751.3	67526
Nup155	0.534054	0.00090783	4149.41	6008.31	170762
Rnf123	0.531426	3.38675e-07	1921.41	2777.12	84585
Nploc4	0.529829	0.000456243	8433.69	12176.2	217365
Eme2	0.527916	0.00141056	871.019	1255.87	193838
Chchd5	0.526185	0.000119409	2863.1	4123.19	66170
Clec16a	0.524453	0.000437768	625.183	899.256	74374
Bclaf1	0.520624	0.00918255	3618.66	5191.24	72567
Snrpe	0.519791	0.010665	5323.58	7632.67	20643
H3f3b	0.519035	3.63498e-10	27059.2	38775.8	15081
Ezr	0.517702	0.00419038	1631.06	2335.14	22350
Phax	0.514274	0.00936975	1051.41	1501.7	56698
Sdccag1	0.506034	0.00206095	1398.98	1986.75	66244
6820431F20Rik	0.503784	0.000309344	7218.35	10235.1	381598
2700078K21Rik	0.49946	0.00449289	1488.47	2104.22	101513
Ubox5	0.496486	0.00670992	1755.11	2476.07	140629
Phf5a	0.494085	0.00118761	9229.98	12999.8	68479
Zfp7	0.487523	0.0103271	1197.33	1678.7	223669
Spp1	0.48609	0.00569927	17459	24453.9	20750
Orc3l	0.485002	0.0060118	1423.64	1992.51	50793
Grwd1	0.482493	0.00192873	10608.4	14821.6	101612
Prpf31	0.480191	0.00808575	5387.4	7515.04	68988
Hdac10	0.477507	0.00719425	903.937	1258.58	170787
Sfrs11	0.475488	0.000619525	3810.72	5298.39	69207
Tprkb	0.472836	0.0055596	1374.05	1906.96	69786
Gpr137	0.453329	0.00269041	1310.15	1793.85	107173
Dda1	0.450418	0.000788582	10343.8	14134.2	66498
Naip7	0.449867	0.00293066	413.791	565.203	53880
Brd4	0.44514	0.00395597	3990.97	5433.49	57261
Mrpl45	0.441808	0.00517971	4395.79	5970.83	67036
Tcf12	0.44062	0.00189987	5666.4	7690.37	21406
Hsp90b1	0.440175	0.00414227	26204.8	35553.9	22027
Srr	0.431163	0.00235595	1841.33	2482.71	27364
Zfp263	0.43046	0.00280098	916.757	1235.48	74120
Ikbkg	0.42414	0.000152457	1432.78	1922.47	16151
Wdr67	0.422741	0.00439271	852.482	1142.73	210544
Nars	0.416522	0.00381092	23284	31077.3	70223
Smcr7l	0.413197	0.00505503	2326.66	3098.26	239555
Cbfa2t2	0.407172	0.0023248	2193.47	2908.73	12396
9530048O09Rik	0.4046	0.00724793	1448.91	1917.95	78611
Aasdhppt	0.390881	0.008431	979.516	1284.33	67618
Picalm	0.386083	0.00143857	6660.57	8704.31	233489
Agpat1	0.376403	0.00993494	10592.7	13750.4	55979
Tmem161a	0.369991	0.00824832	3870.96	5002.61	234371
Cep170	0.363369	0.00696487	1599.34	2057.44	545389
Rbm9	0.359587	3.56009e-05	9966.11	12787.1	93686
Pgap2	-0.269344	0.00977875	2162.62	1794.32	233575
Hmgb1	-0.30981	0.00202076	10054.3	8111.3	15289
Mllt4	-0.350864	0.00248659	3637.05	2851.86	17356
Pbx2	-0.352658	0.00950056	3628.76	2841.83	18515
Ube4b	-0.366135	0.00866232	6488.05	5033.81	63958
Msl1	-0.374425	0.00058998	2321.57	1790.89	74026
Midn	-0.378394	0.000996021	15635.5	12028.3	59090
Txndc5	-0.382823	0.000203602	13978.3	10720.5	105245
Tfdp2	-0.393853	0.00177738	1006.48	766.028	211586
Ifi27l1	-0.395005	0.00813304	7949.58	6045.55	52668
Hdac4	-0.401891	0.000453021	4423.1	3347.69	208727
Tmem14c	-0.404151	0.000281018	5631.82	4255.85	66154
Pum1	-0.408774	0.000740105	3080.68	2320.57	80912
Ugp2	-0.41672	0.00920351	4628.2	3467.1	216558
Dnajb12	-0.41748	0.00406351	1398.38	1047.01	56709
Dnmbp	-0.418745	0.00443978	2355.04	1761.74	71972
Shkbp1	-0.420708	0.0090421	5132.05	3833.94	192192
Zfp740	-0.430406	0.00718347	4376.95	3247.93	68744
Taz	-0.430562	0.000544176	2802.34	2079.26	66826
Brd3	-0.430716	0.00107825	3822.43	2835.84	67382
Btbd9	-0.433147	0.00189212	2808.72	2080.26	224671
Snx14	-0.436376	0.00416993	2517.57	1860.46	244962
Smox	-0.438879	0.00660545	1496.63	1104.08	228608
Pkp4	-0.441622	0.010069	1758.19	1294.57	227937
Arfgap1	-0.442069	0.00464853	3027.59	2228.54	228998
Mtus1	-0.444359	0.00476928	2495.36	1833.87	102103
St7	-0.444923	0.00741026	829.113	609.086	64213
Pcmtd2	-0.446551	0.00671844	518.977	380.823	245867
Hs2st1	-0.449945	0.000714299	1212.01	887.277	23908
Ttc28	-0.451198	0.00902627	929.467	679.845	209683
Tcf3	-0.452454	0.0073527	15296.3	11178.5	21423
Zbtb7c	-0.45548	0.000152511	772.683	563.493	207259
Evl	-0.455514	4.85732e-07	6677.4	4869.49	14026
Dnajc24	-0.458809	0.00492321	1165.88	848.281	99349
Tmem55b	-0.459152	0.000958863	7952.38	5784.67	219024
Med24	-0.461368	0.00285806	4745.25	3446.46	23989
Fhl2	-0.464847	0.00504732	3365.21	2438.25	14200
Csnk1g2	-0.468999	0.00254239	23021.2	16632	103236
Uhrf1	-0.470993	0.000206858	10380.7	7489.31	18140
Ddhd1	-0.47186	0.00593654	1368.16	986.491	114874
Ppp4r1	-0.471877	0.000234217	5685.15	4099.14	70351
Ncoa3	-0.474974	0.00869316	4022.32	2893.98	17979
Naaa	-0.475329	0.00495567	837.204	602.203	67111
Hmgn2	-0.475573	3.26146e-06	18098.5	13016.1	15331
Psmb5	-0.476541	0.000101372	16507.3	11863.7	19173
Mrpl51	-0.476776	0.00210131	11839.6	8507.72	66493
Snx7	-0.477407	0.000672615	5119.82	3677.4	76561
1110021L09Rik	-0.48235	0.00368591	1377.28	985.869	76306
Mettl8	-0.484545	0.00218177	1234.35	882.218	228019
Ggta1	-0.486254	0.00205852	3890.05	2777.01	14594
Hnrnpa1	-0.486989	0.000390824	11354.4	8101.54	15382
AI480653	-0.487956	0.000478006	2073.11	1478.2	268880
Cav1	-0.488135	0.000553237	11927.1	8503.4	12389
Eef1g	-0.489398	0.00661887	13866.7	9877.56	67160
Dcbld2	-0.490023	0.00182112	4597.56	3273.52	73379
Fkbp10	-0.490451	0.00601635	20256.6	14418.7	14230
Galnt11	-0.492325	0.00550673	1296.79	921.858	231050
Dynlt1	-0.497399	0.000681094	9070.69	6425.52	21648
Phldb1	-0.49772	0.000484128	3586.17	2539.82	102693
Prkacb	-0.500956	1.4053e-05	2603.24	1839.55	18749
Gas7	-0.501151	0.00435933	6892.93	4870.15	14457
Glo1	-0.504539	0.000633095	23537.6	16591.3	109801
Tle2	-0.508675	0.00666703	1387.93	975.532	21886
Arfgap3	-0.512283	0.000422739	3647.05	2556.99	66251
Men1	-0.518224	0.000359251	7432.16	5189.36	17283
2400003C14Rik	-0.520402	0.00271913	7155.02	4988.32	71955
Ppa2	-0.521163	2.71688e-05	2445.48	1704.04	74776
Gba	-0.52251	0.000705268	9650.29	6718.14	14466
Nde1	-0.523079	0.00272899	2684.09	1867.82	67203
Gyg	-0.523317	0.00034021	3496.52	2432.78	27357
Ipo13	-0.524253	0.000684769	5880.21	4088.62	230673
Sfrs1	-0.527689	0.00117589	17174.6	11913.4	110809
Cbx5	-0.529029	0.00231134	8226.75	5701.31	12419
Snx33	-0.529302	0.00893171	1656.83	1148	235406
Il7	-0.533069	0.00116019	668.145	461.744	16196
Ccpg1	-0.533283	0.000364792	775.623	535.941	72278
Dcun1d2	-0.533877	0.005651	824.945	569.786	102323
Numbl	-0.533941	5.17758e-05	7874.43	5438.6	18223
Ctbp2	-0.534467	3.17096e-06	11396	7867.98	13017
Mxra8	-0.535461	0.00872688	5559.3	3835.57	74761
Pacs2	-0.535514	3.1952e-08	2553.13	1761.44	217893
Ubtd1	-0.536041	0.00702515	6860.3	4731.28	226122
Tmem50a	-0.536255	0.00336788	6728.3	4639.56	71817
Dzip1l	-0.536331	0.000826961	1674.44	1154.56	72507
Ncoa7	-0.536974	0.00622842	414.317	285.553	211329
Eif4ebp2	-0.537176	0.000446883	4957.74	3416.47	13688
Ncapd2	-0.538462	0.00442761	4865.64	3350.02	68298
Cep164	-0.539572	0.00328772	975.916	671.406	214552
Stk38	-0.542619	0.00853745	4092.06	2809.3	106504
Pccb	-0.543841	0.00298353	1408.51	966.159	66904
Map2k4	-0.545009	0.00221383	2998.54	2055.16	26398
Tmem184c	-0.545245	0.00459776	6268.21	4295.45	234463
Asap1	-0.545585	2.79472e-11	8177.23	5602.33	13196
Lrrc28	-0.545925	0.000247255	1750.2	1198.8	67867
4930444A02Rik	-0.546677	0.000591407	1796.98	1230.2	74653
Fbxo9	-0.546928	0.00144866	971.206	664.767	71538
2400001E08Rik	-0.548471	0.00135337	15309.3	10467.6	66508
Ttc7b	-0.548947	8.4786e-05	2943.71	2012.08	104718
Ssh1	-0.549174	0.00503558	946.419	646.793	231637
Cr1l	-0.549843	3.93417e-05	3452.84	2358.61	12946
Dyrk1b	-0.550447	0.000483735	4810.95	3284.96	13549
Rassf8	-0.55123	0.00511047	2803	1912.87	71323
Ephx1	-0.552307	6.55631e-12	29170.9	19892.5	13849
D19Wsu162e	-0.552453	2.03171e-14	9937.3	6775.84	226178
Gba2	-0.554365	0.00292724	826.226	562.624	230101
Camta2	-0.556506	1.4995e-06	1380.46	938.636	216874
Ssbp3	-0.560948	0.000617383	7430.91	5037.09	72475
Psen2	-0.562023	0.0103007	1045.06	707.876	19165
Mast3	-0.563602	4.97338e-05	2412.74	1632.49	546071
Abr	-0.563769	0.000360629	2460.02	1664.28	109934
Loxl4	-0.565183	0.00818825	5936.77	4012.48	67573
Gstm5	-0.565667	0.00538956	1818.92	1228.94	14866
Pex19	-0.565816	0.0072421	5793.28	3913.79	19298
Urod	-0.567551	0.000159783	4035.93	2723.29	22275
Nxn	-0.56793	0.00168213	5420.66	3656.69	18230
Hltf	-0.56957	1.65974e-05	1595.54	1075.1	20585
Osbpl11	-0.571853	0.00278367	2459.3	1654.5	106326
Sesn3	-0.57188	4.45147e-05	2413.08	1623.37	75747
Cep68	-0.572031	0.00116425	837.384	563.283	216543
Sgpl1	-0.573512	0.00809597	6378.25	4286.05	20397
Hif1a	-0.574112	0.0094437	1987.92	1335.28	15251
B4galt1	-0.574189	0.00231469	3597.21	2416.12	14595
Fam119a	-0.574215	0.000814363	852.056	572.285	67099
Ubtf	-0.575837	0.00598932	4440.76	2979.29	21429
Ifnar1	-0.575885	1.26609e-08	5000.46	3354.68	15975
BC017643	-0.578838	0.00042512	3013.83	2017.77	217370
Rab11b	-0.580404	0.000934188	9241.68	6180.62	19326
Rabl2a	-0.581575	0.00535792	1450.41	969.215	68708
Nek6	-0.582003	0.00162026	2047.71	1367.94	59126
Chd3	-0.582956	0.0011353	8889.58	5934.64	216848
Lbr	-0.583322	0.00820937	7122.14	4753.5	98386
Rpain	-0.583559	0.000921931	582.712	388.853	69723
Mgat1	-0.585055	0.0025744	11069.5	7379.22	17308
Lmo7	-0.585833	0.00171714	293.55	195.582	380928
Fam59a	-0.587378	0.00840364	1724.68	1147.86	381126
Ktelc1	-0.587451	4.63059e-05	5655.54	3763.86	224143
1700030K09Rik	-0.58774	0.000111364	935.52	622.481	72254
Pcmtd1	-0.588787	1.83862e-07	1541.07	1024.66	319263
Usf1	-0.59016	0.000572452	6306.4	4189.14	22278
Tmem30a	-0.590407	0.00274022	2697.3	1791.42	69981
Ehd2	-0.590644	0.00290788	13180.4	8752.42	259300
Synj2	-0.596937	2.60953e-07	1550.45	1025.09	20975
Nfya	-0.60048	5.49351e-06	5095.92	3360.93	18044
Tia1	-0.602748	6.19469e-05	2716.53	1788.83	21841
Mapre2	-0.60324	0.00157419	2653.01	1746.41	212307
Gm9762	-0.605193	0.00241994	12407.3	8156.35	100041766
Fbxo21	-0.607072	0.00665959	2310.61	1516.98	231670
Gm13597	-0.607491	0.00697474	7251.12	4759.18	100039683
Slc37a4	-0.607991	0.000286803	1549.07	1016.36	14385
Tle3	-0.608588	2.4602e-05	4674.78	3065.9	21887
A430108E01Rik	-0.609896	0.00590927	5112.55	3349.96	384382
Prmt2	-0.610531	0.000560125	7104.53	4653.15	15468
Slc41a3	-0.611321	0.00862485	715.616	468.44	71699
Lmbr1	-0.612102	0.00742209	640.345	418.941	56873
Smarcd2	-0.612311	0.000112388	2211.8	1446.84	83796
Maged2	-0.613598	0.0033692	6020.37	3934.7	80884
Fbxo34	-0.61465	7.63736e-05	2860.83	1868.38	78938
Igfbp6	-0.614853	0.00254829	19887.6	12986.5	16012
Rara	-0.616593	0.00441097	2548.89	1662.41	19401
1300002E11Rik	-0.61794	0.000927218	209.132	136.271	100043489
2010321M09Rik	-0.619203	0.00526053	929.386	605.059	69882
Fam168a	-0.620797	0.00219134	4281.88	2784.56	319604
Gm5648	-0.621358	1.88758e-08	10013.1	6509.07	434907
Myo9a	-0.622082	0.000239195	613.925	398.887	270163
Cpt1a	-0.623006	1.05272e-11	8156.23	5295.98	12894
Gm8394	-0.623815	0.00259297	13507.3	8765.61	666974
Tusc3	-0.62389	0.00227578	8816.14	5720.96	80286
Rcbtb2	-0.624042	9.0324e-05	2199.73	1427.3	105670
Ppt2	-0.624514	0.00334489	7501.81	4865.96	54397
Gm5593	-0.625494	0.00324623	6713.69	4351.8	434175
Tbx18	-0.625698	0.00289788	1479.03	958.568	76365
1700037H04Rik	-0.626105	1.80196e-07	6772.04	4387.76	67326
BC046404	-0.626461	0.00547673	1255.73	813.418	192976
Tead2	-0.626615	0.000438116	4304.41	2787.94	21677
Gnpat	-0.627115	3.54378e-06	5962.23	3860.37	14712
Cyp4f16	-0.627166	0.0076523	1978.29	1280.84	70101
Wdr13	-0.630235	0.000325618	1378.27	890.463	73447
Ppp1r15b	-0.630418	0.00405591	7472.95	4827.45	108954
Mapk14	-0.632075	2.63551e-09	7664.71	4945.64	26416
Csk	-0.632575	0.00506833	4177.96	2694.88	12988
Bcl9l	-0.632873	0.00528757	11004.4	7096.64	80288
Chkb	-0.633642	5.75225e-07	3275.26	2111.06	12651
Plekhg2	-0.634798	1.05252e-07	3287.54	2117.28	101497
Angptl4	-0.636438	0.00173201	1775.28	1142.04	57875
Tle1	-0.636923	4.07624e-06	638.284	410.469	21885
Abi2	-0.637368	0.000414125	1177.61	757.069	329165
Hmbs	-0.638399	0.000405582	2350.36	1509.93	15288
BC018242	-0.641526	0.000158809	2581.75	1654.99	235044
Ndst1	-0.643374	0.00166789	6077.75	3891.06	15531
Cyth3	-0.644337	9.36458e-06	2830.18	1810.71	19159
Col4a5	-0.644609	6.5473e-07	4144.99	2651.41	12830
B3galnt2	-0.644887	0.0104316	1071.89	685.52	97884
Slc39a3	-0.646124	0.000221938	1530.44	977.946	106947
Gtse1	-0.646695	0.000161953	7842.98	5009.64	29870
Gm5509	-0.64859	0.00750521	2572.3	1640.88	433204
Kifap3	-0.648732	0.00135881	1525.8	973.217	16579
Jund	-0.649316	0.000793336	7229.72	4609.54	16478
Elovl1	-0.651786	1.92069e-05	5071.68	3228.08	54325
Depdc1a	-0.655525	0.000100847	1284.74	815.61	76131
2410127L17Rik	-0.656303	4.67446e-05	2076.24	1317.38	67383
Acox3	-0.656731	0.00612541	1258.78	798.46	80911
Gpx1	-0.657152	0.00729059	26362	16716.9	14775
Ptpdc1	-0.657267	4.79912e-06	728.689	462.046	218232
Tmem177	-0.657635	0.00918672	550.841	349.187	66343
Tcf4	-0.658108	6.36484e-05	3172.33	2010.33	21413
Kalrn	-0.658302	0.000825469	316.729	200.687	545156
Egln2	-0.660703	0.000234038	4985.53	3153.69	112406
Ndufb7	-0.660925	0.00619488	10280.2	6501.93	66916
Klf3	-0.661889	0.00111458	3637.64	2299.17	16599
Ski	-0.662663	0.00320546	4401.03	2780.18	20481
Cdc42se2	-0.662997	0.00228575	4084.97	2579.93	72729
Chst14	-0.663423	0.00556943	5469.32	3453.21	72136
Klf4	-0.664558	0.00961998	7795.19	4917.85	16600
Stat6	-0.664638	0.00856225	16206.8	10224	20852
Efhd2	-0.665418	0.000765653	4570.32	2881.61	27984
Klhl5	-0.667069	1.38745e-12	1778.62	1120.15	71778
Akap13	-0.668041	0.00026484	682.865	429.769	75547
Tcf7l2	-0.668049	8.3517e-10	2817.03	1772.92	21416
Fam162a	-0.668232	0.00240468	14541.7	9150.75	70186
Bace1	-0.668338	7.45581e-06	3041.31	1913.69	23821
Gm16039	-0.668493	6.10012e-05	2987.43	1879.58	100036521
Gys1	-0.669227	0.00107237	5425.36	3411.7	14936
Gtf2ird1	-0.67154	0.000161606	1249.58	784.531	57080
Ndfip1	-0.672229	1.1183e-05	10782.7	6766.53	65113
Gmip	-0.672437	0.000626724	1368.23	858.492	78816
Ankrd57	-0.673193	0.00619683	693.808	435.099	268301
Dut	-0.674038	2.98917e-05	8386.48	5256.23	110074
Fam53c	-0.674126	0.004423	3247.92	2035.51	66306
Rnf26	-0.675083	0.00428808	6037.81	3781.46	213211
Setbp1	-0.676323	0.00375516	1649.84	1032.4	240427
Fbxo4	-0.677823	1.3895e-06	4651.33	2907.58	106052
Pepd	-0.678872	0.00174643	4715.17	2945.35	18624
Cnot6	-0.679777	0.000163891	4221.51	2635.33	104625
Npr2	-0.680133	0.000603001	2509.95	1566.48	230103
Gm2410	-0.680156	0.00207372	24.7934	15.4735	100039761
Dynlt1-ps1	-0.681064	7.19314e-06	9544.85	5953.17	100043890
Wbp2	-0.682008	0.00158325	8601.21	5361.11	22378
Slc35d2	-0.686259	0.00131961	377.18	234.403	70484
Elk3	-0.687084	3.82232e-09	7322.93	4548.33	13713
Nxt2	-0.687286	9.7564e-06	2155.7	1338.74	237082
B4galt4	-0.687502	5.71374e-06	159.736	99.1843	56375
Cdca2	-0.687781	5.41542e-06	1047.45	650.264	108912
Acsl5	-0.688334	0.00988695	12549.6	7787.9	433256
Sept9	-0.688455	4.87206e-06	7467.8	4633.91	53860
H2afy3	-0.6893	0.000859878	3452.82	2141.28	67552
Megf8	-0.689309	0.00207157	3620.57	2245.3	269878
Crocc	-0.690503	0.010801	471.548	292.189	230872
Tgfb3	-0.690854	1.9401e-05	2483.95	1538.78	21809
Ctcf	-0.691411	8.64922e-09	2771.8	1716.43	13018
Dhx32	-0.69158	1.40475e-05	3428.93	2123.11	101437
3425401B19Rik	-0.692461	0.00194837	38.6336	23.9064	432836
Gm8615	-0.692531	0.00104928	3661.55	2265.65	667410
Vangl1	-0.693253	0.000154766	1789.49	1106.72	229658
Rab11a	-0.694457	0.000393871	7815.01	4829.22	53869
Cyp51	-0.696755	9.17979e-05	11859.2	7316.65	13121
Mbtps1	-0.697158	0.000109288	8285.88	5110.62	56453
Pgm2	-0.697272	0.000422234	5265.16	3247.22	72157
Lox	-0.697927	1.08323e-06	15502.6	9556.7	16948
Sh3yl1	-0.698138	0.0109405	251.176	154.817	24057
Dolk	-0.698761	0.0104697	2089.23	1287.18	227697
Cxcl12	-0.699685	0.000164385	35645.9	21947.4	20315
Foxo1	-0.70142	1.42253e-05	2275.49	1399.35	56458
Tubb2c	-0.702164	8.25732e-09	27148.5	16686.8	227613
Tradd	-0.704108	0.00708906	6467.6	3969.96	71609
Gm6724	-0.704427	0.00638114	6421.03	3940.49	626954
Fam160a1	-0.704515	0.000391128	527.113	323.462	229488
Tcf7l1	-0.705319	0.0001763	10703.5	6564.55	21415
4833447P13Rik	-0.706068	0.00951126	46.6314	28.5845	78902
Krba1	-0.707639	0.000121196	178.233	109.136	77827
H2afy2	-0.708068	0.00027409	1140.28	698.01	404634
Prelid1	-0.708534	2.67464e-05	12174.6	7450.16	66494
Rin2	-0.710085	3.03551e-06	1216.7	743.751	74030
Acat2	-0.710153	0.000496761	13038.9	7970.12	110460
B230312A22Rik	-0.710543	9.08224e-05	2258.63	1380.23	230088
Tctn3	-0.712302	3.55243e-05	374.924	228.833	67590
Tor2a	-0.712429	0.000977771	1086.59	663.135	30933
Rbmx	-0.71285	0.000163298	916.114	558.934	19655
Cybasc3	-0.713296	4.65244e-08	7293.8	4448.67	225912
Psph	-0.715201	0.00858136	9518.93	5798.17	100678
Heg1	-0.71548	0.00568629	919.401	559.917	77446
Def8	-0.716441	2.55601e-05	2361.47	1437.19	23854
Acadm	-0.716537	3.29038e-06	3615.69	2200.35	11364
Rnf170	-0.716629	0.00238581	744.714	453.171	77733
Vegfb	-0.717089	0.000114963	8025.06	4881.83	22340
Efna5	-0.717259	0.000101776	1563.69	951.116	13640
Gm6442	-0.717677	0.0078301	743.646	452.193	623592
Tbc1d25	-0.71783	0.00121618	1814.22	1103.07	209815
Ccnb2	-0.718923	0.0102436	2088.92	1269.12	12442
Crot	-0.720546	0.00174888	1571.47	953.674	74114
Slc39a6	-0.720579	0.00141944	4327.78	2626.33	106957
Nagpa	-0.720581	1.57152e-05	1503.21	912.227	27426
Xylt2	-0.721054	0.00326684	693.531	420.733	217119
Sh3bgrl	-0.721522	0.00554442	8292.36	5028.96	56726
V1rg6	-0.722337	0.00962855	34.9637	21.192	171241
Lins2	-0.722453	0.00465197	667.435	404.51	72635
Calm2	-0.722555	9.7852e-08	17582.5	10655.4	12314
Pgpep1	-0.723449	0.00158212	1988.47	1204.31	66522
Sin3a	-0.724712	2.45548e-10	2150.78	1301.48	20466
Ptpn3	-0.726556	0.00969003	325	196.412	545622
Fam117b	-0.726582	0.00447589	1582.51	956.362	72750
Reck	-0.727684	2.86084e-08	3053.38	1843.85	53614
Preb	-0.728047	3.35267e-06	9235.68	5575.77	50907
Slbp	-0.728543	0.00109398	5059.14	3053.26	20492
Hip1	-0.728592	0.0068834	1146.17	691.708	215114
Cdk2ap2	-0.731273	0.00300913	26587	16015.3	52004
Pbx3	-0.731828	0.00011119	892.427	537.366	18516
1810020D17Rik	-0.732705	0.000132223	749.475	451.015	66273
9530077C05Rik	-0.735376	0.000187851	78.2578	47.0065	68283
Gpr137b	-0.735524	0.000266025	1397.5	839.339	83924
Wrb	-0.736022	0.00995966	1402.88	842.281	71446
Pcdhb14	-0.736215	0.00219402	273.252	164.037	93885
Rb1	-0.73721	0.00146842	797.348	478.328	19645
Gtl3	-0.738267	0.000819136	2568.85	1539.92	14894
Vrk3	-0.739124	8.22065e-12	3025.33	1812.49	101568
Map3k3	-0.739319	0.00606625	4305.97	2579.37	26406
0610007P14Rik	-0.739586	0.00586357	1669.51	999.889	58520
Tmem38a	-0.740039	0.00240021	1154.53	691.245	74166
Nr2f6	-0.740313	0.000888164	5160.08	3088.87	13864
Clip2	-0.740617	8.6267e-08	3629.8	2172.37	269713
E430018J23Rik	-0.740631	0.000544417	1992.43	1192.42	101604
Fbxo10	-0.742166	0.00132241	586.113	350.402	269529
Acsl3	-0.743795	0.00169864	3887.2	2321.31	74205
Mknk2	-0.744106	0.00155868	8236.44	4917.46	17347
Prkcd	-0.744678	5.98539e-07	2893.53	1726.86	18753
Arpc1a	-0.745058	0.00294159	9545.73	5695.4	56443
Acat1	-0.745342	2.23035e-05	2239.1	1335.68	110446
S100a4	-0.745643	0.00399957	16939.8	10102.9	20198
Loxl1	-0.746247	0.000225434	11937.5	7116.59	16949
Depdc6	-0.74738	1.6814e-06	1981.45	1180.32	97998
Fign	-0.747607	0.00246441	193.332	115.146	60344
Heatr5a	-0.748665	0.000364398	1530.85	911.094	320487
Map3k6	-0.74979	0.00164454	455.293	270.758	53608
Sumf2	-0.750506	0.00143717	377.994	224.678	67902
Chek2	-0.750617	0.000288296	274.224	162.985	50883
Trerf1	-0.750774	0.0047346	968.836	575.764	224829
Tmem18	-0.750962	0.00325807	1659.53	986.104	211986
Olfr695	-0.752104	0.00183024	37.7192	22.3953	258591
Nicn1	-0.752242	2.36724e-07	2545.64	1511.3	66257
Arrdc2	-0.752462	0.00272371	1266.87	752	70807
Gpr125	-0.752936	3.02525e-06	1809.75	1073.9	70693
Ugt1a10	-0.75339	1.16655e-05	2458.27	1458.26	394430
Pcyt2	-0.753489	0.000775906	8884.61	5270.06	68671
Pqlc1	-0.753623	0.000781741	696.083	412.855	66943
Phf15	-0.754742	0.000121771	1294.44	767.155	76901
1110018J18Rik	-0.756822	2.57297e-07	1542.28	912.722	66129
Ing1	-0.758671	0.000166756	2605.73	1540.09	26356
Oat	-0.75948	7.32567e-05	13930.3	8228.74	18242
Ppapdc1b	-0.760318	6.4118e-05	2008.77	1185.91	71910
Adam17	-0.76186	2.18687e-06	2234.12	1317.54	11491
Atmin	-0.762621	0.00648873	1688.28	995.116	234776
Cd59a	-0.763008	0.00222186	143.09	84.3183	12509
Fam134a	-0.763238	7.99316e-06	5021.09	2958.29	227298
Nat6	-0.763971	0.000121793	1913.9	1127.05	56441
Zfp521	-0.764308	3.15075e-10	4982.91	2933.62	225207
Slc37a3	-0.765029	0.000519311	1999.04	1176.32	72144
Apaf1	-0.76583	0.00495743	852.994	501.658	11783
Gm684	-0.766064	0.00557005	268.46	157.86	270157
Slc35f5	-0.76643	0.000380421	2638.59	1551.15	74150
Zfp703	-0.76894	1.1649e-06	4293.71	2519.75	353310
Gm3864	-0.769648	0.00113262	3599.82	2111.51	100042477
Tada3	-0.770055	8.44712e-06	3932.05	2305.74	101206
Phf17	-0.770448	7.78281e-07	2377.41	1393.72	269424
Trappc1	-0.770493	0.000278177	5117.68	3000.07	245828
Fam188b	-0.772706	0.00164239	572.71	335.218	330323
St6gal1	-0.773188	0.00384825	135.563	79.3209	20440
Clec5a	-0.773948	0.00402564	34.3951	20.1148	23845
Tacc2	-0.774544	4.08546e-05	2992.96	1749.61	57752
6330416G13Rik	-0.777425	1.3995e-08	965.573	563.322	230279
Hsd17b4	-0.777545	0.00234779	5276.43	3078.05	15488
Letmd1	-0.778072	6.46523e-05	2285.27	1332.65	68614
Hmgn2l6	-0.779024	1.9159e-08	11775.5	6862.3	633596
Snx25	-0.779236	0.00014148	1958.66	1141.26	102141
Pard6a	-0.7797	6.1675e-06	6236.86	3632.9	56513
Tmem50b	-0.780048	0.00443122	793.079	461.847	77975
Dpt	-0.780079	0.00265065	400.498	233.224	56429
Gpr180	-0.780588	0.00352593	1535.77	894.018	58245
Tpmt	-0.780696	0.00474229	176.609	102.801	22017
Srxn1	-0.781206	1.00448e-05	6257.16	3640.92	76650
Tctn2	-0.7813	0.0019868	788.187	458.601	67978
Ccdc80	-0.781489	7.9311e-07	3746.25	2179.44	67896
Ar	-0.781916	0.00129327	761.857	443.091	11835
Golt1b	-0.782708	0.0102623	2695.01	1566.54	66964
Lgmn	-0.784444	4.38802e-11	10381.2	6027.06	19141
Lrrn4cl	-0.7867	0.000209236	592.463	343.432	68852
Deaf1	-0.78802	0.00210487	2453.61	1420.98	54006
Zfp637	-0.788222	7.45204e-12	3412.29	1975.91	232337
Trim16	-0.788282	2.01566e-05	2609.24	1510.84	94092
Gm5815	-0.788324	0.00926051	670.186	388.049	545216
Tanc1	-0.78834	3.48066e-05	1566.47	907.003	66860
Rere	-0.78923	0.00112691	3095.73	1791.35	68703
Mtmr14	-0.790587	0.00136609	2186.24	1263.88	97287
D2hgdh	-0.79088	1.13744e-08	1282.24	741.125	98314
Apbb1	-0.792592	7.92397e-06	3928.43	2267.91	11785
Cdc42ep1	-0.792844	0.00500713	7729.81	4461.69	104445
Gm10259	-0.792924	0.00657956	10596.6	6116.07	100039592
Large	-0.794299	0.000223524	2843.67	1639.73	16795
Anln	-0.794887	0.00319013	8142.18	4693.06	68743
H2afz	-0.795362	3.79317e-08	25908.3	14928.3	51788
2510003E04Rik	-0.795463	0.000568467	1471.12	847.596	72320
E130308A19Rik	-0.796278	0.000686022	892.642	514.012	230259
Tenc1	-0.797381	4.04873e-07	11649.7	6703.18	209039
C430004E15Rik	-0.797431	0.00391513	3474.48	1999.12	97031
Prdx3	-0.799338	0.00369827	8097.09	4652.69	11757
Sat2	-0.800991	0.000218875	435.953	250.217	69215
Lrfn4	-0.801404	0.00850969	3102.71	1780.31	225875
BC031353	-0.801661	0.000623687	973.477	558.473	235493
Nlrp4f	-0.803451	0.000404193	281.022	161.019	97895
Amacr	-0.803825	0.00043098	1310	750.403	17117
Stard10	-0.80385	0.00279462	577.816	330.984	56018
Ubqln2	-0.806392	3.75218e-05	8377.1	4790.11	54609
Hsdl1	-0.807943	1.85823e-08	4221.55	2411.33	72552
Rcn3	-0.807947	1.32334e-05	7401.69	4227.8	52377
H2afv	-0.807963	1.80177e-05	3385.99	1934.03	77605
Osgep	-0.808572	3.27183e-13	2774.5	1584.09	66246
Mospd1	-0.809366	0.000122465	1646.76	939.693	70380
Scarb1	-0.809416	0.00345214	5763.2	3288.56	20778
Wee1	-0.809725	0.000884168	2520.78	1438.08	22390
Mboat1	-0.809732	0.010179	163.661	93.3664	218121
Tor1b	-0.81086	3.46264e-06	2356.69	1343.41	30934
Ccnb1	-0.812432	0.000267606	5845.63	3328.63	268697
Gm7729	-0.812875	4.07147e-05	7897.49	4495.62	665646
Gm6453	-0.813844	0.000864077	32.622	18.5575	623818
4833442J19Rik	-0.81504	0.000617752	537.683	305.615	320204
Rell2	-0.817295	0.00138175	469.576	266.486	225392
Tmco3	-0.818175	3.22874e-06	1598.06	906.356	234076
Ppp2r5d	-0.819154	0.00685907	9608.11	5445.63	21770
Btbd6	-0.820193	0.0106265	1213.4	687.229	399566
Cat	-0.820202	0.00048775	6186.49	3503.8	12359
Aqp11	-0.820328	0.00195273	245.283	138.907	66333
Dpp3	-0.821749	0.0104289	9265.16	5241.82	75221
Bmp1	-0.822177	0.0105889	1995.75	1128.77	12153
Mphosph9	-0.822474	0.000719689	251.586	142.265	269702
Selenbp2	-0.823422	0.000182519	162.265	91.6961	20342
Mvk	-0.823465	0.00818143	2877.97	1626.29	17855
Pias3	-0.82394	1.15367e-10	1773.27	1001.71	229615
Wasf1	-0.827502	1.40868e-07	866.224	488.121	83767
Dgcr2	-0.828037	5.14359e-05	6715.48	3782.8	13356
Pvrl1	-0.828636	0.00514313	2619.08	1474.7	58235
Mmp14	-0.828757	0.000690793	6667.6	3753.95	17387
2610001J05Rik	-0.829347	1.21187e-06	2874.37	1617.65	66520
Grn	-0.830249	8.9355e-07	26442.1	14871.9	14824
Pcdhb16	-0.830643	0.000151247	843.811	474.457	93887
Zfp260	-0.831412	0.000289133	2952.04	1658.98	26466
Nsun4	-0.832142	0.00145235	2871.61	1612.97	72181
Kif22	-0.832618	0.00398401	5078.11	2851.41	110033
Ttll1	-0.833229	0.00246713	2810.99	1577.73	319953
Gclm	-0.833947	0.00187578	7267.69	4077.12	14630
Srgap3	-0.83422	0.0103001	1744.23	978.314	259302
Yeats4	-0.834521	1.82875e-06	4141.35	2322.34	64050
Slc45a4	-0.834785	1.96675e-07	1218.42	683.126	106068
Ppp2r5a	-0.835374	0.000741051	4571.84	2562.23	226849
Slc1a5	-0.835397	4.3593e-07	18858.9	10569.1	20514
Tmem64	-0.836321	0.000715662	1793.78	1004.65	100201
Lpcat3	-0.836862	0.000825754	10802.9	6048.11	14792
Nuak1	-0.837642	0.000156739	2885.52	1614.61	77976
Impdh1	-0.838164	1.20219e-06	5444.3	3045.3	23917
Gm7125	-0.838566	0.00122359	10611.6	5933.99	633752
Pisd-ps3	-0.838581	5.05781e-10	4908.59	2744.85	66776
Ankrd1	-0.839241	2.24533e-06	1659.89	927.776	107765
Rab6b	-0.840476	0.000998319	1261.31	704.39	270192
Tet1	-0.841423	0.00801492	95.8834	53.5119	52463
Ogn	-0.841777	6.89092e-08	4447.54	2481.53	18295
Pdcd4	-0.841912	1.47888e-05	2496.04	1392.55	18569
Aurkb	-0.842553	7.81866e-05	7953.34	4435.23	20877
Cdc42ep3	-0.842869	4.92168e-08	4116.43	2295.05	260409
Arsa	-0.843108	0.00393902	3820.6	2129.76	11883
Orc1l	-0.843868	0.000242055	1340.21	746.693	18392
5330426P16Rik	-0.844185	2.42592e-09	1072.29	597.291	68190
Ldhb	-0.8443	0.000449484	636.52	354.529	16832
Ankra2	-0.845131	3.02276e-09	802.723	446.844	68558
Acsf2	-0.845701	6.71757e-05	3726.7	2073.69	264895
Hmgn3	-0.846269	2.90821e-06	2083.15	1158.69	94353
Mat2b	-0.846723	0.00364548	2994.77	1665.23	108645
Luzp4	-0.848061	0.00390791	1607.03	892.756	434865
N4bp2l1	-0.848589	0.000341278	586.758	325.843	100637
Abtb1	-0.849112	0.00480572	1181.8	656.046	80283
Gm5548	-0.849165	6.16775e-08	1294.07	718.345	433643
Pdgfa	-0.851399	0.00348999	3384.72	1875.97	18590
Nudt16l1	-0.851518	5.53119e-08	3272.04	1813.37	66911
Tcfap2a	-0.852084	1.41496e-08	1429.35	791.838	21418
Arpc5	-0.85249	7.80442e-12	7540.84	4176.33	67771
Sap30l	-0.852972	3.86883e-06	5478.4	3033.08	50724
Ctns	-0.853018	5.95749e-06	1146.9	634.954	83429
Arhgap28	-0.854619	4.00265e-09	1686.26	932.518	268970
Creb3l1	-0.855075	0.0043208	3397.48	1878.25	26427
Pdcl	-0.858053	8.71219e-06	4066.95	2243.72	67466
Kif2c	-0.858104	4.81559e-05	3914.13	2159.33	73804
Prune	-0.858181	3.33303e-05	1183.99	653.147	229589
Bub1b	-0.85874	0.000127628	3202	1765.69	12236
Chmp7	-0.859555	0.00462046	5799.3	3196.13	105513
Nck2	-0.86026	4.23293e-05	815.031	448.963	17974
Tdg	-0.860839	1.91779e-10	4968.33	2735.72	21665
Dab2ip	-0.862519	4.26981e-12	2563.63	1409.98	69601
Gpr137b-ps	-0.86372	0.00152978	2884.06	1584.89	664862
D930015E06Rik	-0.865893	4.19024e-07	505.703	277.483	229473
Zbed3	-0.865983	5.64885e-07	5172.04	2837.75	72114
Rrm2	-0.867254	0.000317211	5959.55	3266.96	20135
B3gnt9	-0.867321	8.3394e-06	2473.28	1355.76	97440
Ankle1	-0.867564	0.000475226	858.708	470.633	234396
Smad6	-0.867904	0.000652424	1351.85	740.737	17130
Stk17b	-0.868236	0.00116448	1382.26	757.224	98267
Zfp273	-0.868771	0.00604507	232.783	127.475	212569
Phf1	-0.869261	7.09011e-12	3684.09	2016.77	21652
Trpm4	-0.869709	0.000212384	598.523	327.546	68667
Eef2k	-0.871003	2.91323e-13	6400.54	3499.6	13631
1110012L19Rik	-0.871328	1.50738e-08	3640.14	1989.86	68618
Ogt	-0.871624	5.57822e-07	1827.33	998.695	108155
4833427G06Rik	-0.872989	3.5516e-06	873.572	476.983	235345
Adamtsl4	-0.873169	3.29403e-13	1179.68	644.043	229595
Evc	-0.874599	2.46246e-09	3596.43	1961.51	59056
Tlcd1	-0.875471	0.000243693	407.551	222.146	68385
Fam82b	-0.875686	2.21679e-05	278.779	151.933	66302
Ucp2	-0.876243	2.82133e-06	14197.6	7734.65	22228
Ott	-0.876385	0.000361546	1503.95	819.245	18422
Itgb3	-0.87664	0.00921026	62.7177	34.1582	16416
Marcks	-0.876978	0.00406009	7056.32	3842.22	17118
Pip5k1c	-0.877554	2.91341e-05	4977.37	2709.13	18717
Itgb5	-0.8783	1.07392e-07	13117.1	7135.79	16419
Laptm4b	-0.878485	2.08969e-09	14854.1	8079.74	114128
Pdgfra	-0.879728	0.0010685	1877.9	1020.58	18595
Extl2	-0.880475	4.74476e-06	2263.2	1229.35	58193
Gnpda1	-0.880758	4.23026e-05	3750.16	2036.64	26384
Zdhhc14	-0.880892	0.00443732	102.92	55.8887	224454
Rgs12	-0.881548	7.43012e-11	1152.1	625.344	71729
Sertad4	-0.88537	5.87598e-06	3065.42	1659.46	214791
Sigirr	-0.886712	0.00016721	205.676	111.239	24058
Sema3f	-0.886874	0.00263177	3589.21	1940.99	20350
Map2k5	-0.887313	0.0014389	1901.44	1027.96	23938
Slc35b4	-0.888755	0.000363851	2621.6	1415.87	58246
Fam53b	-0.889376	5.9952e-15	2396.33	1293.65	77938
Hnrnph1	-0.889842	1.78419e-10	13859.9	7479.83	59013
Ulk1	-0.891144	0.000126211	2525.71	1361.83	22241
Slc25a10	-0.892606	7.98872e-05	12577.9	6774.97	27376
Extl3	-0.892905	2.15992e-10	6878.81	3704.44	54616
Arhgef10	-0.893685	2.06372e-08	2291.38	1233.31	234094
6530418L21Rik	-0.894588	0.00896083	473.902	254.912	109050
Napepld	-0.896026	0.00436051	322.097	173.084	242864
Pcdhb15	-0.896063	3.92986e-05	522.965	281.016	93886
Cdc2a	-0.896775	0.000175639	9701.99	5210.8	12534
Stk36	-0.89762	2.07698e-05	217.463	116.728	269209
Epb4.1	-0.898636	8.42676e-08	708.485	380.027	269587
Dennd2a	-0.898759	2.86534e-11	862.736	462.727	209773
Mccc2	-0.900237	2.94624e-08	2202.25	1179.96	78038
Plcd1	-0.900643	1.36161e-05	166.127	88.9857	18799
Itfg3	-0.901649	1.5877e-09	7340.42	3929.14	106581
Ephb4	-0.901822	0.00505862	3862.33	2067.16	13846
Fam101b	-0.902007	0.000143535	774.485	414.459	76566
Zmynd8	-0.902946	1.5244e-07	3047.36	1629.71	228880
Pxmp4	-0.904256	5.4025e-05	1501.28	802.147	59038
Jup	-0.906074	1.24724e-06	4040.29	2156.04	16480
H6pd	-0.906646	1.21151e-06	768.675	410.03	100198
Trmt2b	-0.908072	1.83123e-05	674.559	359.47	215201
Uap1l1	-0.908432	0.00804453	7462.47	3975.73	227620
Gna14	-0.909194	0.00388262	53.4748	28.4744	14675
Wdsub1	-0.909371	6.39269e-11	939.113	500	72137
Nhsl1	-0.910084	0.00236093	356.213	189.56	215819
Zbtb8a	-0.910504	3.41296e-08	1055.98	561.782	73680
0610009O20Rik	-0.911151	0.00905022	146.536	77.9219	66839
Tpst1	-0.911672	0.00550685	6147.81	3267.98	22021
Gm7020	-0.911678	0.00392644	262.037	139.29	629959
Dnajb5	-0.911916	1.72732e-05	350.994	186.546	56323
Spcs3	-0.912155	0.00204986	10306.6	5476.83	76687
Ppp2r4	-0.912953	1.40223e-06	9844.72	5228.5	110854
Lyn	-0.91555	1.56911e-05	1350.25	715.825	17096
Cdkn2b	-0.916134	4.76987e-05	3072.08	1627.98	12579
Dlg3	-0.917125	0.000331634	1234.94	653.977	53310
Nhej1	-0.917167	8.4582e-07	199.271	105.524	75570
Fkbp14	-0.918631	0	1649.44	872.574	231997
Ulk2	-0.919458	0.000349833	1073.44	567.539	29869
Scd2	-0.919505	1.98998e-06	23558.6	12455.2	20250
1700040I03Rik	-0.919567	1.46785e-06	2085.1	1102.33	73327
2410022L05Rik	-0.919636	0.00598538	4965.93	2625.2	66423
Marveld1	-0.920118	8.92614e-05	8641.16	4566.56	277010
Kpna2	-0.920624	6.18843e-05	29254	15454.3	16647
Pfkfb4	-0.921357	3.4764e-06	486.608	256.935	270198
Clcn4-2	-0.922048	4.31945e-08	2177.85	1149.38	12727
Aurka	-0.923758	3.97709e-10	6214.83	3276.05	20878
Nfs1	-0.924161	0.00805179	1539.79	811.45	18041
Gm6744	-0.925147	0.00263031	35.8174	18.8624	627311
Cbr2	-0.925623	2.44258e-05	9486.67	4994.29	12409
P4ha2	-0.926582	0.00385946	156.718	82.4501	18452
Ubac1	-0.929091	3.38498e-05	2520.5	1323.74	98766
G630055G22Rik	-0.930953	0.00021904	46.1101	24.1853	414127
Adi1	-0.930968	1.43942e-05	4610.03	2417.99	104923
Patz1	-0.931224	9.97638e-07	1133.36	594.349	56218
Cmtm3	-0.933224	1.79869e-05	5891.99	3085.56	68119
Panx1	-0.934639	0.00633141	382.398	200.06	55991
C78283	-0.935381	3.35735e-06	1956.89	1023.27	97232
H3f3a	-0.936664	0.000232788	6465.19	3377.67	15078
LOC236260	-0.937801	0.000448514	1491.57	778.643	236260
Tmeff1	-0.938884	3.00764e-05	1894.27	988.118	230157
Fah	-0.941532	0.00280913	7268.52	3784.57	14085
Nudt15	-0.942062	0.00630532	150.442	78.3033	214254
Jtb	-0.94242	0.00602477	4097.36	2132.1	23922
2810408A11Rik	-0.942459	8.78804e-05	84.6926	44.0694	70419
Pigc	-0.943394	0.00315572	797.695	414.808	67292
Cda	-0.943826	0.00371361	217.45	113.042	72269
Cdc2l6	-0.9439	1.05249e-13	746.135	387.86	78334
Sh3bp5l	-0.94412	0.00654958	1333.35	693.005	79566
Sqle	-0.945411	1.42611e-10	19840.6	10302.8	20775
Gm5503	-0.947451	0.00100522	2036.64	1056.1	433170
Slc31a1	-0.948372	0.000820424	1584.84	821.293	20529
Pacsin3	-0.948414	0.000666124	4165.42	2158.53	80708
Commd5	-0.949698	0.000334186	1977.43	1023.8	66398
Peli2	-0.949969	0.00523502	176.9	91.5711	93834
Zbtb3	-0.951054	3.57679e-07	266.197	137.691	75291
Aph1b	-0.951737	3.16756e-10	974.39	503.769	208117
Sorbs2	-0.952398	2.78249e-05	78.3098	40.4684	234214
Peg3	-0.953435	1.72329e-09	558.299	288.306	18616
Coq3	-0.954934	5.38375e-05	922.083	475.67	230027
Srd5a1	-0.955226	2.1332e-06	211.486	109.076	78925
9230114K14Rik	-0.957092	0.000199729	432.374	222.713	414108
Rnase4	-0.957555	4.16174e-11	1111.14	572.156	58809
4930461G14Rik	-0.957704	0.0103624	91.7273	47.2282	74879
Glt8d2	-0.957765	0.000542112	902.839	464.83	74782
Gdf15	-0.958149	0.00732684	354.029	182.225	23886
C2cd2	-0.958304	0.000135532	373.785	192.373	207781
Rab3a	-0.958905	0.000187873	439.636	226.169	19339
Rad51	-0.960197	0.00987358	507.378	260.785	19361
1700034J05Rik	-0.960421	0.00449146	55.1845	28.3597	73344
Slc19a2	-0.96246	1.30462e-07	4447.81	2282.53	116914
Leprot	-0.962578	6.66134e-16	2773.44	1423.16	230514
Gm4983	-0.962739	7.34957e-05	318.953	163.649	245297
Tarbp2	-0.962943	6.31284e-10	1906.74	978.174	21357
Hdac5	-0.964911	0.000389437	2540.72	1301.64	15184
Nedd9	-0.964986	2.25341e-10	3624.01	1856.52	18003
Zfp862	-0.965811	0.000344634	2293.33	1174.16	58894
Pcdhb17	-0.967251	6.45468e-05	785.762	401.901	93888
Cryab	-0.967913	1.05476e-05	1144.21	584.972	12955
Mepce	-0.968007	0.00372635	2509.62	1282.95	231803
F3	-0.968064	5.401e-09	3095.3	1582.29	14066
Slc46a1	-0.968072	0.0029237	3545.81	1812.58	52466
1110036O03Rik	-0.968431	6.66241e-09	13965.3	7137.11	66180
Lsp1	-0.968911	2.66248e-05	595.282	304.125	16985
Hace1	-0.969258	1.67222e-12	600.065	306.494	209462
Erbb3	-0.969311	3.33067e-16	3944.11	2014.45	13867
Gdf11	-0.969396	0.000721927	643.164	328.477	14561
Mesdc1	-0.969636	0.00416906	1771.95	904.821	80889
Gm10693	-0.971133	0.00863071	45.2293	23.0717	675749
Dhdpsl	-0.972233	0.00343422	243.465	124.098	67432
Bbs12	-0.973056	0.00270255	557.594	284.053	241950
Cdo1	-0.97307	1.66256e-10	1613.03	821.714	12583
Csrnp2	-0.973872	0.0037794	890.734	453.506	207785
Gm2732	-0.975131	0.00391296	287.111	146.052	100040358
C77080	-0.975942	6.80206e-05	877.01	445.879	97130
Gm2188	-0.976107	0.00569221	47.6892	24.2428	100039369
Zfp760	-0.976513	9.53415e-05	977.547	496.796	240034
Figf	-0.979631	4.36478e-10	2112.28	1071.16	14205
Snx15	-0.979687	0.00774141	5666.59	2873.47	69024
Hspb8	-0.979775	0.00141828	7196.3	3648.95	80888
Foxa1	-0.980675	2.33147e-15	820.043	415.551	15375
Slc24a6	-0.981166	0.00394848	1317.27	667.287	170756
Zfp532	-0.981934	0.000325154	282.79	143.177	328977
Epb4.1l4b	-0.981952	3.12806e-05	257.912	130.579	54357
Armcx1	-0.982116	1.14606e-07	755.093	382.256	78248
Zfp354c	-0.982126	4.32378e-06	383.99	194.388	30944
Pkia	-0.98224	0.000455664	959.161	485.52	18767
Pole2	-0.983282	0.000319343	594.397	300.662	18974
Add3	-0.984412	1.00691e-10	3113.58	1573.7	27360
Tmem173	-0.985001	1.1595e-09	5281.15	2668.17	72512
Dixdc1	-0.985515	0.00117536	196.976	99.4816	330938
S100a16	-0.986178	9.17069e-11	2613.45	1319.3	67860
Wdr81	-0.9865	2.04947e-13	1876.62	947.134	192652
Herc3	-0.987722	0.0029217	294.932	148.726	73998
Mettl7a2	-0.987882	0.000239612	1373.56	692.573	393082
Amd1	-0.988675	5.95252e-06	3818.57	1924.33	11702
Tuba4a	-0.988822	0.00127214	5047.34	2543.3	22145
Gm9387	-0.989812	0.000491018	1192.98	600.717	668831
Tmem41a	-0.990158	0.00446804	337.114	169.711	66664
Pik3r2	-0.993862	1.43795e-09	5687.13	2855.69	18709
Atpgd1	-0.994509	2.09851e-10	580.109	291.161	107239
Fkbp7	-0.99512	0.00292952	1490.7	747.876	14231
Gm10439	-0.995922	2.70515e-05	1665.17	834.94	382243
Atp6v0a4	-0.997084	0.000647318	197.963	99.1818	140494
Cdh26	-0.997122	0.00699304	2841.81	1423.74	381409
Cerk	-0.998608	9.75671e-05	882.288	441.57	223753
Adamts10	-0.998684	8.55053e-06	339.381	169.845	224697
Dnajc28	-1.00021	0.00114045	135.659	67.8196	246738
Chrd	-1.00118	8.2348e-05	636.817	318.148	12667
Esco2	-1.00159	2.12056e-10	830.692	414.888	71988
Skp2	-1.00536	0.00956334	1172.13	583.892	27401
Mpp2	-1.00554	0.00855568	121.26	60.3976	50997
Sult3a1	-1.00733	0.00451872	35.2523	17.5368	57430
Fkrp	-1.0092	1.9984e-15	7241.76	3597.85	243853
Osr1	-1.00952	7.54115e-09	7472.22	3711.53	23967
Tmem164	-1.01002	4.68115e-06	7254.1	3601.94	209497
Gm6421	-1.01105	7.08156e-10	20476.4	10160.1	623365
Epha4	-1.01105	0.000485473	242.735	120.441	13838
Ppp1cc	-1.01118	8.88178e-16	13551.9	6723.65	19047
Tifa	-1.01163	8.74327e-08	154.911	76.8337	211550
Zcchc24	-1.01179	3.00315e-13	3831.76	1900.28	71918
A830007P12Rik	-1.01247	1.30332e-05	988.123	489.809	227612
Tmem216	-1.01358	9.923e-06	2840.9	1407.14	68642
Ypel3	-1.01423	6.60437e-06	5156.34	2552.87	66090
Gatsl2	-1.01507	1.01041e-11	458.44	226.837	80909
Asf1b	-1.01541	1.92477e-07	5398.97	2670.8	66929
Tnfsf13	-1.01582	0.000553853	434	214.634	69583
Tshz1	-1.01591	0.00177372	2400.22	1186.95	110796
Rfxank	-1.0161	8.71108e-05	1798.83	889.433	19727
Thtpa	-1.0182	0.000332158	2062.39	1018.27	105663
Fzd4	-1.02112	0.00212677	257.858	127.055	14366
Cby1	-1.02149	9.85845e-08	2071.57	1020.47	73739
Unc5b	-1.02175	2.2979e-05	1386.95	683.099	107449
Ccna2	-1.02248	0.00912985	2336.95	1150.41	12428
Rapgefl1	-1.02399	0.000800649	177.148	87.1134	268480
Sall1	-1.02604	0.00271158	786.005	385.974	58198
Cdsn	-1.02675	0.000246314	27425.1	13460.7	386463
Sepp1	-1.02798	2.26327e-06	1203.16	590.024	20363
Flcn	-1.02859	6.89977e-10	3860.44	1892.34	216805
Erp29	-1.02915	8.03178e-07	3076.34	1507.4	67397
Obfc2a	-1.02938	0.00449958	1075.18	526.754	109019
Gm3835	-1.02938	0.00842361	8536.33	4182.12	100042421
Paqr4	-1.03039	0.00036169	394.067	192.927	76498
Il1f9	-1.03137	0.000315164	51.1843	25.0417	215257
Xkr5	-1.03214	1.18595e-05	428.555	209.557	319581
Nipsnap3b	-1.03277	0.00487591	1411.08	689.696	66536
Pnpla6	-1.03432	5.63367e-06	1695.45	827.799	50767
Nudt1	-1.03452	5.55112e-16	1498.72	731.64	17766
Ugt1a6a	-1.03764	0.0031837	1606.42	782.523	94284
Rdh10	-1.03804	2.34202e-07	7231.76	3521.79	98711
Mtmr11	-1.03854	3.30858e-06	1121.26	545.851	194126
Brunol5	-1.0394	1.48854e-07	661.647	321.912	319586
Gale	-1.04162	1.04046e-05	3047.34	1480.35	74246
Ppp1r3b	-1.04172	0.000530968	117.622	57.1344	244416
B3gnt1	-1.04173	2.28218e-06	6058.9	2943.07	108902
9030425E11Rik	-1.04495	3.33067e-14	4355.24	2110.82	71566
Hpcal1	-1.04522	7.53315e-05	634.268	307.348	53602
Bcor	-1.04548	7.79645e-10	2345.58	1136.4	71458
Neu1	-1.04549	0.00892954	10266.3	4973.83	18010
Tnfsf12-Tnfsf13	-1.04942	7.2423e-07	776.441	375.147	619441
B230380D07Rik	-1.04977	0.000697634	787.733	380.51	235461
Gstt3	-1.05027	3.86762e-05	3397.57	1640.61	103140
Pgrmc2	-1.05125	0.00710761	396.417	191.291	70804
2010320M18Rik	-1.05131	0.00019015	1298.8	626.705	72093
Mdm1	-1.05181	0.000667654	692.598	334.083	17245
Cpt2	-1.05259	4.9874e-10	5550.73	2676.01	12896
Tesk2	-1.0536	2.26597e-13	3709.97	1787.33	230661
Espl1	-1.0553	0.00618255	2874.52	1383.21	105988
Tle6	-1.05568	0	2610.11	1255.65	114606
Il6ra	-1.05594	0.000141252	560.679	269.677	16194
Dera	-1.05654	0.0032624	1741.99	837.519	232449
Serpina9	-1.05751	2.09781e-06	84.9846	40.8318	71907
Cabc1	-1.05787	1.38748e-09	476.277	228.776	67426
Cenpi	-1.05951	0.00324204	556.043	266.786	102920
Gm13305	-1.0598	2.56907e-05	1857.09	890.845	100042555
Pappa	-1.06044	0.000101872	6218.09	2981.49	18491
Hic1	-1.06047	5.66171e-06	1965	942.171	15248
Ptn	-1.06165	0	5019.49	2404.76	19242
Tmem8	-1.06381	5.21815e-05	1212.05	579.806	60455
Polg	-1.06505	6.73572e-13	3615.78	1728.18	18975
Cnnm2	-1.06554	4.61035e-05	1448.66	692.159	94219
RP23-100C5.8	-1.06607	1.41652e-05	333.651	159.357	241638
Tmem194b	-1.06911	3.30238e-06	184.352	87.8647	227094
Cdca3	-1.07075	1.38002e-08	3931.28	1871.58	14793
Fubp1	-1.071	3.25993e-10	3415.75	1625.86	51886
Sephs2	-1.07125	8.4599e-14	15713.5	7478.13	20768
Tlr1	-1.07165	1.40924e-06	892.956	424.846	21897
Ocel1	-1.07319	0.00815424	626.943	297.965	77090
A430046D13Rik	-1.07419	0.00971967	454.957	216.076	654440
Pfn2	-1.07431	2.65017e-10	1351.43	641.795	18645
Twf2	-1.07676	0.000215785	3690.98	1749.87	23999
Ddx3x	-1.07741	1.04713e-05	10753.1	5095.68	13205
Fam54a	-1.07751	0.00161796	555.878	263.401	71804
Ank	-1.08088	4.97464e-09	4691.56	2217.89	11732
Adm	-1.08091	0.000700814	7503.61	3547.19	11535
Ift80	-1.08152	6.6172e-08	1069.03	505.149	68259
Cdc42ep4	-1.08253	3.35164e-06	1286.76	607.609	56699
Paqr7	-1.08335	9.63365e-05	172.397	81.3596	71904
Ypel4	-1.08403	0.000537879	419.681	197.967	241525
Lrp2	-1.0856	0.000519516	37.4151	17.6299	14725
Rap2a	-1.08577	7.00551e-14	5049.26	2378.92	76108
Atp8b2	-1.08588	1.74142e-09	7266.66	3423.35	54667
Fam64a	-1.09142	0.00467567	1267.1	594.65	109212
1700031L13Rik	-1.09312	0.000612836	82.7564	38.7917	67327
Erbb2	-1.09324	8.92128e-10	4918.14	2305.16	13866
Cd248	-1.09418	1.04998e-06	11895.6	5571.93	70445
Mical1	-1.09531	6.32289e-06	383.095	179.302	171580
Sdc1	-1.09537	2.58973e-07	7062.65	3305.43	20969
Rapgef3	-1.09537	0.00198072	194.876	91.2049	223864
Ypel1	-1.09581	1.00956e-08	207.431	97.0514	106369
Lrrc8e	-1.09614	1.80644e-05	826.232	386.485	72267
Sc4mol	-1.09697	5.26632e-09	21461.3	10033.1	66234
Scrn3	-1.09953	0.00987686	524.679	244.85	74616
Nanos1	-1.10057	0.000667897	226.323	105.542	332397
Fam102b	-1.10058	8.36665e-10	4197.29	1957.32	329739
Wdr6	-1.10285	2.40451e-09	15941.6	7422.32	83669
Smarcd1	-1.10359	1.03755e-06	4385.04	2040.6	83797
Sox4	-1.10477	7.4375e-06	4548.06	2114.75	20677
Cd9	-1.1067	1.85907e-10	29044.4	13487	12527
Mpzl1	-1.10885	5.8139e-08	4907.43	2275.4	68481
Ube2t	-1.11226	7.9891e-07	876.442	405.413	67196
Dnmt3b	-1.11233	0.00166076	196.486	90.8842	13436
Foxc1	-1.11236	0.000297213	2152.28	995.51	17300
Lasp1	-1.11521	2.22353e-11	14905.9	6880.94	16796
5033406O09Rik	-1.11593	0.0062454	199.73	92.1544	77675
2900092E17Rik	-1.11627	1.38145e-09	2033.96	938.237	67278
2010317E24Rik	-1.11677	0.00202403	359.36	165.71	72080
Aacs	-1.11823	5.95198e-08	9914.17	4567.04	78894
Mat2a	-1.12082	5.32158e-11	10002.3	4599.38	232087
Slc9a3r1	-1.12092	1.06142e-08	4305.61	1979.73	26941
Ksr1	-1.12176	1.24485e-05	1038.76	477.346	16706
Selenbp1	-1.12505	0.00295099	120.551	55.2707	20341
Fhod1	-1.12735	4.16866e-06	4106.22	1879.65	234686
Sigmar1	-1.1275	1.93211e-07	2778.5	1271.74	18391
Efhc1	-1.12836	0.000239151	234.091	107.081	71877
Sept12	-1.12839	0.0106437	76.0027	34.7657	71089
Lhfpl2	-1.12861	1.33385e-05	3775.47	1726.73	218454
Alox5ap	-1.13033	0.000872657	113.019	51.6282	11690
Mmp19	-1.13373	0.00071875	1654.66	754.09	58223
Lbh	-1.13391	0.00380847	3194.45	1455.65	77889
Ddit4	-1.13549	0.0039746	965.325	439.397	74747
Egln1	-1.13602	2.57372e-08	2910	1324.08	112405
Zfp239	-1.13671	3.80832e-09	444.874	202.327	22685
Pbk	-1.13672	4.27904e-08	2236.2	1017.01	52033
Hmgb3	-1.1394	6.15075e-08	3357.49	1524.12	15354
E330009J07Rik	-1.14051	0.00137529	126.237	57.2611	243780
Nptxr	-1.14069	3.14802e-09	1713.51	777.153	73340
Ddah2	-1.14216	2.79831e-06	1834.04	830.971	51793
1110038D17Rik	-1.14279	1.45736e-09	2159.89	978.181	68778
Nme3	-1.14314	1.72876e-06	873.9	395.679	79059
Gm10395	-1.144	0.00663084	507.306	229.557	100039192
Rnls	-1.14515	9.46606e-09	1403.21	634.453	67795
Col14a1	-1.1453	1.71264e-06	131.261	59.3429	12818
Cbx7	-1.14855	1.62343e-08	968.433	436.839	52609
Wisp2	-1.1495	0.00113862	13612.7	6136.34	22403
Cdc25b	-1.15017	1.65022e-05	3002.56	1352.87	12531
Bnip3	-1.15026	1.02002e-06	9673.77	4358.47	12176
Ablim1	-1.15141	2.22188e-05	202.133	90.9973	226251
Tbc1d4	-1.15232	1.41446e-06	475.444	213.903	210789
Anpep	-1.15456	0.00589572	86.4244	38.822	16790
Olfr291	-1.15514	3.86718e-08	45.5655	20.46	258410
Zfp618	-1.15591	2.62385e-05	164.692	73.9109	72701
Calm1	-1.15657	1.61963e-08	3073.02	1378.49	12313
Prss23	-1.15775	0	19776.7	8864.13	76453
2210008F06Rik	-1.15887	0.0061989	72.615	32.5217	70057
Idi1	-1.15958	7.55174e-13	13289.5	5948.97	319554
Angpt4	-1.16037	5.32796e-05	153.63	68.7335	11602
Hoxd9	-1.16122	0.00103645	3344.86	1495.6	15438
Qpctl	-1.16139	1.21221e-05	2798.08	1250.97	67369
Zfp236	-1.1626	0.000423536	676.043	301.993	329002
Hdhd3	-1.16375	2.68539e-05	1182.63	527.871	72748
Snn	-1.16419	3.71494e-05	2033.75	907.491	20621
Pcdhb22	-1.16478	2.22045e-16	577.091	257.401	93893
Rgma	-1.16566	8.15896e-10	7070.18	3151.61	244058
Bhlhe40	-1.16686	8.51002e-06	10206.2	4545.77	20893
Magee1	-1.16817	1.59217e-12	2272.3	1011.14	107528
Pcdhb12	-1.16914	0.00329078	56.9689	25.3333	93883
Hs6st1	-1.17046	2.08435e-07	7664.64	3405.25	50785
Spin2	-1.17101	0.00642718	320.997	142.558	278240
Edem3	-1.1713	0.00795688	46.2412	20.532	66967
Gramd1b	-1.1742	2.06197e-10	656.186	290.775	235283
Ephb3	-1.17436	3.71939e-06	4516.74	2001.28	13845
Olfr113	-1.17565	0.00177227	57.1917	25.3178	258286
4930447F24Rik	-1.17757	2.56908e-06	946.555	418.468	76873
Ttyh3	-1.17992	0.00189557	8030.87	3544.62	78339
Irak2	-1.18027	1.51079e-11	2042.05	901.096	108960
D14Ertd449e	-1.18161	2.88927e-06	853.359	376.211	66039
P2rx4	-1.18362	2.62799e-10	1336.93	588.579	18438
2310030G06Rik	-1.1839	4.77855e-10	1688.28	743.114	66952
S1pr3	-1.18729	1.04586e-08	3527.31	1548.93	13610
Tnni2	-1.18804	0.000360546	120.507	52.8905	21953
Gm3090	-1.18814	0.00681802	57.1231	25.0695	100041004
Hyal1	-1.18955	1.00043e-05	556.314	243.91	15586
Ddx26b	-1.19078	8.31321e-07	339.635	148.782	236790
Pcdhb5	-1.191	0.000848797	2600.85	1139.17	93876
Rwdd2b	-1.19261	0.00242972	230.441	100.821	53858
Olfr90	-1.19301	0.00282304	71.1553	31.1225	258469
Zswim3	-1.19355	0.000185081	792.22	346.378	67538
Hmgcs1	-1.19409	3.19667e-06	13059.5	5707.81	208715
2610035D17Rik	-1.19833	8.40297e-11	259.155	112.935	72386
Lmnb1	-1.19878	0.000343614	1235.78	538.358	16906
Wisp1	-1.19887	0	12357.8	5383.27	22402
Aldh4a1	-1.20081	9.07829e-13	630.331	274.213	212647
Rps6ka5	-1.20182	8.85639e-05	103.378	44.9412	73086
Pard6g	-1.20267	3.01753e-05	462.455	200.923	93737
Mtap6	-1.20416	4.32391e-06	1978.17	858.572	17760
Il11ra1	-1.20641	0	2702.18	1170.98	16157
Gata2	-1.20989	0.00177762	583.069	252.061	14461
Fzd2	-1.21669	1.27648e-05	5488.81	2361.66	57265
1190003M12Rik	-1.21721	0.00483643	55.449	23.8493	68888
Pde8b	-1.21768	2.29584e-10	289.827	124.618	218461
Gstt1	-1.21846	0.000248588	294.713	126.65	14871
Gm2393	-1.22155	0.000691807	42.6852	18.3043	100039733
Mif4gd	-1.2228	1.75171e-12	1960.67	840.05	69674
Gm11805	-1.22804	0.00163666	1605.46	685.368	621858
Pdzk1ip1	-1.22804	0.000389591	129.278	55.1882	67182
Marcksl1	-1.23128	4.31506e-07	8311.61	3540.25	17357
Agr3	-1.23806	0.000226819	33.1126	14.0378	403205
Tmem19	-1.23968	0	4262.99	1805.24	67226
Cdc42ep5	-1.24012	2.27744e-09	710.898	300.949	58804
Map3k5	-1.24142	0.000203561	580.597	245.567	26408
Fzd1	-1.24154	8.38218e-14	9570.23	4047.45	14362
Cdk2	-1.24404	4.15834e-10	9507.48	4013.94	12566
Inmt	-1.24548	0.0014515	58.6536	24.7382	21743
Krtap28-13	-1.24734	0.00281739	51.3398	21.6256	71386
Ppap2a	-1.24735	0	6074.93	2558.89	19012
Mvd	-1.24777	0	24573.8	10348	192156
Pbxip1	-1.24799	4.20822e-07	5335.87	2246.58	229534
1500031L02Rik	-1.24829	0.00170915	585.37	246.409	66994
Gm3411	-1.24927	0.00812697	175.704	73.9121	100041569
Mfap5	-1.24963	1.22388e-10	797.842	335.537	50530
2410018L13Rik	-1.25108	0.00045265	743.069	312.189	69732
Jarid2	-1.25501	1.4898e-06	303.548	127.184	16468
Gm5514	-1.25688	0.000156807	452.154	189.203	433229
Tk1	-1.25873	1.17559e-11	4389.92	1834.6	21877
4932412D23Rik	-1.26056	0.00701782	41.1826	17.1888	75722
Spry1	-1.26295	0	12529.6	5220.99	24063
Ankrd37	-1.26384	0.00262341	314.975	131.167	654824
Gpsm1	-1.26655	0	1369.97	569.429	67839
Arhgef10l	-1.26773	9.55902e-14	1053.89	437.695	72754
Tmem86a	-1.26785	0.00533919	82.9251	34.4371	67893
Elovl6	-1.27387	7.32747e-15	3094.18	1279.6	170439
Smpdl3b	-1.27523	0.000939486	497.691	205.625	100340
Dennd2d	-1.2772	3.81503e-09	429.708	177.296	72121
Tnfsf12	-1.28012	5.3001e-06	1785.14	735.052	21944
Htra1	-1.28128	0.00769637	719.053	295.84	56213
Dhcr24	-1.28529	1.49941e-05	11898.9	4881.98	74754
March8	-1.28606	3.19962e-06	3745.71	1536	71779
Ldlr	-1.28901	4.58592e-05	4517.85	1848.85	16835
Serinc5	-1.29245	0.000225964	343.67	140.306	218442
Kdsr	-1.29522	7.21279e-11	2816.8	1147.77	70750
Fam18a	-1.29558	1.15408e-11	1496.14	609.485	383103
Fbxl19	-1.29999	3.02706e-09	1026.69	416.969	233902
Rell1	-1.30058	5.36776e-06	756.738	307.208	100532
Csrp2	-1.30171	9.46998e-08	2192.76	889.484	13008
Sh3pxd2b	-1.30351	8.21445e-05	79.1021	32.0473	268396
4931408A02Rik	-1.31072	1.85394e-05	241.096	97.1905	70967
Fam83d	-1.31572	5.47751e-06	1955.81	785.695	71878
Gm6091	-1.31649	5.94101e-08	4823.43	1936.65	619653
Ccng1	-1.31654	0	11414.1	4582.73	12450
Gm6532	-1.31682	2.33932e-11	9674.42	3883.5	624862
Hba-a1	-1.31825	0.00692561	561.505	225.175	15122
Accn2	-1.31834	2.80997e-07	4249.6	1704.07	11419
Hexim2	-1.31845	4.18099e-07	554.311	222.26	71059
Pfkm	-1.32005	0.000102622	1945.6	779.254	18642
Entpd5	-1.32257	2.5225e-06	727.902	291.031	12499
Ddx4	-1.32329	2.60436e-05	75.0223	29.9805	13206
Fam102a	-1.32503	0.000927465	288.73	115.244	98952
Ccne2	-1.32542	1.14726e-05	616.893	246.161	12448
Glt25d1	-1.32574	0	10514.9	4194.84	234407
Rnf145	-1.3267	0.000962149	1892.96	754.682	74315
Mmp11	-1.32914	0	14663.4	5836.11	17385
Myo7a	-1.33007	2.91393e-10	185.917	73.948	17921
Rhoq	-1.33229	2.22045e-16	6191.5	2458.88	104215
Galc	-1.33308	9.63487e-11	1579.18	626.809	14420
Cd24a	-1.33327	0	8668.97	3440.42	12484
Tob1	-1.33393	2.61724e-05	21231.7	8422.31	22057
Spry3	-1.33757	1.34903e-12	391.845	155.047	236576
Tlr6	-1.34124	6.23564e-10	362.208	142.957	21899
Acpl2	-1.34297	8.34763e-10	1431.88	564.461	235534
Mmab	-1.34554	1.8638e-08	971.645	382.348	77697
Cldn15	-1.34653	0.00322923	159.862	62.8633	60363
Slc5a6	-1.34919	0.000148228	1587.69	623.187	330064
Trp53inp2	-1.35353	0.00502486	1369.72	536.019	68728
Sesn1	-1.35398	2.39911e-11	1111.56	434.854	140742
Trim65	-1.35426	3.35844e-06	416.553	162.929	338364
B3gnt3	-1.35616	0.00118092	235.608	92.0333	72297
Arl5c	-1.3608	0.00118043	94.2995	36.717	217151
Efcab4a	-1.36091	9.62973e-08	653.343	254.37	213573
Arap1	-1.36269	2.17671e-11	7725.23	3004	69710
Rcor2	-1.3639	4.52849e-12	3591.71	1395.48	104383
Slc6a6	-1.36452	0.00782321	7215	2802.05	21366
Fuca2	-1.36752	3.99405e-09	583.437	226.115	66848
Csdc2	-1.36876	3.92466e-08	261.456	101.242	105859
Gm9315	-1.37231	2.74809e-06	5791.47	2237.09	668714
Idh1	-1.37315	1.36738e-09	6506.35	2511.76	15926
Myo6	-1.37571	3.57458e-06	69.1638	26.6532	17920
Fgf21	-1.37662	8.77439e-06	1653.49	636.791	56636
Wbscr27	-1.37689	7.99472e-13	717.737	276.363	79565
Cdkn2c	-1.37926	0.00144591	1512.46	581.415	12580
B3galtl	-1.38079	7.66563e-07	343.762	132.008	381694
Itga3	-1.38402	2.14702e-10	7363.88	2821.46	16400
Ccrk	-1.38603	0.00304873	528.483	202.206	105278
Kazald1	-1.38951	6.34603e-13	534.582	204.046	107250
Pcyt1b	-1.38968	9.33536e-07	959.617	366.238	236899
Ankrd9	-1.39266	7.33212e-08	453.179	172.599	74251
Iqcf6	-1.3959	0.00050304	95.9222	36.4511	100041096
Rom1	-1.39659	1.39985e-08	474.484	180.221	19881
Dna2	-1.39809	0.000658078	130.464	49.5023	327762
Igfbp4	-1.41637	8.08457e-10	5783.38	2166.76	16010
Gm5602	-1.4177	2.05275e-08	104.378	39.0697	434249
Ccnyl1	-1.42033	6.39908e-10	5098.64	1904.98	227210
C1qtnf1	-1.42057	0.000642206	307.838	114.997	56745
Gm7262	-1.42271	0.000510979	85.3177	31.8245	639116
Ak3l1	-1.42574	1.77613e-12	2348.16	874.051	11639
E2f2	-1.4265	0.00161304	145.225	54.0283	242705
Alg9	-1.42721	3.68372e-13	3180.95	1182.83	102580
Lpin1	-1.42812	0	911.894	338.875	14245
Mrgpre	-1.43001	0.000269943	656.449	243.626	244238
Adam19	-1.43046	0.00229917	1128.12	418.548	11492
Paqr8	-1.43127	1.2262e-08	102.009	37.8255	74229
Galntl4	-1.4349	0.000368302	1009.68	373.454	233733
D330041H03Rik	-1.44042	0.0103544	145.84	53.736	654822
Sphk1	-1.44175	1.61943e-08	915.259	336.925	20698
Osr2	-1.4424	1.14187e-07	325.294	119.693	107587
Mamstr	-1.44534	8.48654e-12	172.295	63.2675	74490
Ampd3	-1.44642	0.0027558	176.596	64.7984	11717
Spn	-1.45566	1.10452e-06	404.026	147.303	20737
C1rl	-1.461	4.24572e-05	2962.05	1075.94	232371
Aqp5	-1.46342	0.000346181	758.562	275.08	11830
A930004D18Rik	-1.46874	0.00130484	356.915	128.952	77940
Fam55c	-1.46949	1.6875e-06	99.9203	36.0821	385658
Ctdspl	-1.47216	0.00232256	379.83	136.907	69274
Tmem2	-1.47381	0.00592992	371.497	133.75	83921
9030617O03Rik	-1.47705	1.43199e-11	3891.9	1398.05	217830
Sh2d3c	-1.47853	0.000240466	104.676	37.5636	27387
Fam5c	-1.47911	2.0863e-10	1706.62	612.181	215378
2410066E13Rik	-1.48038	2.0095e-14	126.899	45.4797	68235
LOC100134980	-1.48263	0.00273161	219.469	78.5337	100134980
Pgm2l1	-1.48482	0.00611575	140.633	50.247	70974
Fam105a	-1.48793	0.00457632	182.496	65.0642	223433
Ypel2	-1.49033	3.53353e-05	1146.14	407.946	77864
Khdrbs3	-1.49061	4.99872e-05	153.898	54.7664	13992
Zfp41	-1.50057	7.58196e-10	1523.28	538.348	22701
Fam43a	-1.50368	1.06167e-11	2386.48	841.598	224093
Foxo6	-1.50396	3.81394e-06	966.562	340.794	329934
Pdk2	-1.50482	2.59205e-09	2734.7	963.635	18604
1700003E16Rik	-1.51224	1.33761e-07	115.266	40.4084	71837
Sbk1	-1.5143	0.000110645	1829.23	640.353	104175
Vash2	-1.5163	2.24686e-08	753.504	263.411	226841
Fbxo32	-1.52313	4.24844e-08	961.537	334.548	67731
Ccnf	-1.5317	3.49583e-08	1582.27	547.26	12449
Slc25a35	-1.53353	0.00262546	97.3865	33.6403	71998
Setmar	-1.53418	2.80934e-05	476.42	164.496	74729
Tpcn1	-1.53786	1.69001e-10	1450.63	499.591	252972
Chst12	-1.54151	0.00395853	2664.85	915.446	59031
Insig1	-1.54235	6.6791e-13	3236.23	1111.08	231070
Ccne1	-1.54404	9.04417e-05	5046.38	1730.53	12447
Pdgfrb	-1.54895	0	4088.33	1397.22	18596
Pxdn	-1.55309	4.08274e-10	1674.91	570.772	69675
Srl	-1.556	3.75384e-05	151.273	51.4469	106393
Gusb	-1.55711	3.15292e-10	3876.36	1317.31	110006
Fmod	-1.56081	6.53411e-12	950.208	322.083	14264
Rgs9bp	-1.56106	1.36622e-07	205.666	69.7005	243923
Itgbl1	-1.56727	3.95225e-07	1052.19	355.056	223272
Hmx2	-1.56889	4.48832e-06	530.824	178.923	15372
Ttc26	-1.5743	3.42644e-07	335.756	112.749	264134
C1qtnf6	-1.57487	0	3154.21	1058.78	72709
Arhgap18	-1.5784	3.76456e-05	223.688	74.9025	73910
Rassf2	-1.5791	0.00396957	822.049	275.131	215653
Gm9292	-1.5891	3.73833e-05	1689.17	561.443	668662
4921528O07Rik	-1.59192	0.00118364	74.6375	24.7594	78258
Ythdc2	-1.60345	1.2296e-06	328.755	108.19	240255
Fkbp1b	-1.60756	6.42782e-11	188.18	61.752	14226
Ebpl	-1.61169	5.52292e-10	966.478	316.246	68177
Tinagl1	-1.62456	0.000381568	10011	3246.65	94242
Nipal3	-1.62697	0.0101979	202.91	65.6959	74552
Gas1	-1.62944	9.9728e-08	14963.1	4836.31	14451
Bmper	-1.6334	2.0202e-09	1420.38	457.828	73230
Rtkn2	-1.63531	1.31122e-06	234.934	75.6254	170799
Mxd3	-1.63533	2.20502e-10	366.648	118.023	17121
Cdkn2d	-1.64137	7.38187e-12	1201.48	385.135	12581
E130306D19Rik	-1.64216	0.00170214	604.425	193.644	230098
Bsnd	-1.64549	0.00171828	78.2119	24.9995	140475
Sp4	-1.64819	8.90096e-07	114.549	36.5455	20688
1700054N08Rik	-1.65036	3.38063e-13	984.345	313.573	73420
Hexim1	-1.6533	0.00491309	4148.06	1318.72	192231
Ppp1r3d	-1.65345	4.32987e-15	602.168	191.417	228966
Ifi30	-1.66309	1.60465e-10	8750.63	2763.11	65972
Ralgds	-1.66844	0	1376.96	433.18	19730
Egln3	-1.67614	1.3933e-07	1364.8	427.07	112407
Dhcr7	-1.6772	5.55112e-16	3267.97	1021.86	13360
Adcy7	-1.67918	2.0095e-14	323.429	100.994	11513
Sh3tc1	-1.68204	0	395.234	123.172	231147
Itgb2	-1.68433	0.00985597	271.914	84.6053	16414
Klhl23	-1.68642	0.00170043	275.561	85.6157	277396
Mafa	-1.68877	1.51834e-08	102.548	31.8096	378435
Efna3	-1.69001	0.00261521	183.157	56.7646	13638
Fibin	-1.69564	4.60142e-05	450.495	139.076	67606
Arhgef19	-1.69589	8.84582e-11	736.744	227.406	213649
Bpgm	-1.69977	0.0029746	504.135	155.191	12183
Ttc22	-1.70642	2.3881e-07	65.8073	20.1647	230576
Frat2	-1.72701	0.00011644	171.278	51.7393	212398
Casp6	-1.7281	9.91155e-06	1175.13	354.713	12368
5930403N24Rik	-1.72988	1.31882e-07	230.061	69.3581	320504
Scn1b	-1.73491	3.33067e-16	671.476	201.73	20266
1810008I18Rik	-1.74636	0.00838415	76.4655	22.7908	73625
Peli3	-1.76138	1.25957e-10	560.085	165.206	240518
Tmem119	-1.76199	1.72297e-05	6519.58	1922.24	231633
Ctsk	-1.77221	6.21725e-15	4495.96	1316.24	13038
Pmp22	-1.79196	3.31957e-14	11628.4	3358.02	18858
Adamts1	-1.79846	0	7875.2	2263.97	11504
Aspn	-1.81147	3.49197e-11	200.91	57.2396	66695
[truncated: 38 more rows]

## Sheet: R12.M12vM12
gene	log2FC	p.value	M12	M12.R12	entrezid
Irgm2	5.77441	5.75298e-10	119.648	6549	54396
Hist1h1e	5.73165	8.99281e-15	70.2279	3731.72	50709
Igtp	5.61322	0	191.654	9381.34	16145
Mx2	5.50091	0.000579488	71.1761	3223.09	17858
Gm7697	5.20045	2.46447e-12	159.288	5856.99	665578
Colec11	5.1786	2.43296e-05	50.999	1847.04	71693
Oas1b	5.16106	0	72.7427	2602.7	23961
Tgtp	4.96211	2.21646e-06	147.222	4588.99	21822
S100a8	4.63533	0.00155033	18.5699	461.511	20201
Gbp2	4.51827	9.53196e-07	140.491	3219.46	14469
Cyp1a1	4.40859	0.00571907	26.3828	560.322	13076
Ascl3	4.40648	0	42.8676	909.099	56787
Gp5	4.36414	1.15662e-11	18.6916	384.931	14729
Trim17	4.32785	9.07081e-06	53.1518	1067.41	56631
Hist2h2bb	4.31731	8.28682e-12	75.8945	1513.04	319189
Best2	4.25496	3.33067e-16	20.1006	383.778	212989
Ifi47	4.18549	0.000798834	145.329	2644.3	15953
1700001P01Rik	4.1508	1.44991e-10	119.048	2114.64	72215
Popdc2	4.13391	0	27.425	481.48	64082
Irf7	4.13168	0	929.135	16286.9	54123
Oasl2	4.05167	0.000321077	289.983	4808.92	23962
Cxcl10	3.9919	0.00192412	414.746	6598.78	15945
Ddx60	3.98886	2.89493e-06	45.6863	725.359	234311
S100a7a	3.93318	1.92946e-06	36.0741	551.062	381493
Vwce	3.90037	0	42.829	639.537	71768
EG634650	3.89862	0.000247378	38.9675	581.171	634650
Pglyrp4	3.88458	0	69.6186	1028.25	384997
1300017J02Rik	3.87752	2.97564e-05	17.2969	254.225	71775
Rtp4	3.85985	2.10118e-09	145.041	2105.82	67775
Abcg5	3.84719	1.69928e-05	17.7198	255.021	27409
Hist1h2ad	3.83533	1.73703e-11	18.1916	259.669	319165
LOC665622	3.82454	6.8991e-10	40.8454	578.69	665622
I830012O16Rik	3.73667	0	1500.44	20001.7	667370
Hist2h4	3.71622	0	89.3972	1174.95	97122
4930579J09Rik	3.6722	0	51.3354	654.425	67752
Poln	3.66623	5.55609e-05	23.4743	298.014	272158
9430069I07Rik	3.66573	3.80465e-06	51.9353	659.109	77358
Stat1	3.66223	2.69882e-07	671.287	8498.62	20846
Gm2472	3.59932	9.00607e-09	37.0844	449.464	100039880
4933437F05Rik	3.57733	0	41.2279	492.123	71275
RP23-38E20.1	3.5581	1.03446e-11	20.8367	245.428	665596
Cd79a	3.55194	3.2098e-09	31.6663	371.396	12518
A930005I04Rik	3.55013	9.4591e-14	36.3542	425.843	403174
Klk1b24	3.5357	0.00011293	47.4552	550.344	16617
Zfp389	3.46823	1.67644e-14	23.9629	265.205	100038371
Npc1l1	3.45512	3.31654e-05	16.2447	178.159	237636
Stac3	3.45172	6.55032e-14	56.8117	621.599	237611
AA986860	3.45112	0	88.5504	968.462	212439
Ido1	3.41995	0.000112974	30.0561	321.691	15930
Hist2h3c1	3.40953	3.33067e-16	319.588	3395.94	15077
Hist1h1d	3.3559	0	292.615	2995.86	14957
Gm3734	3.35071	0.000151219	26.1276	266.541	100042226
F2rl3	3.28243	1.80935e-06	35.2104	342.595	14065
Fcgr1	3.27793	0.000872962	33.3824	323.796	14129
Gsdmc4	3.2704	0.00284566	18.7908	181.315	74548
Gm4952	3.22635	7.30514e-09	32.1534	300.922	240549
D030054H15Rik	3.20507	0.000299552	25.1011	231.48	403353
Oas1c	3.17045	1.69412e-07	37.2451	335.328	114643
Bst2	3.15168	0.0108096	206.39	1834.17	69550
A3galt2	3.13991	0.000103254	37.7976	333.175	215493
Sp100	3.1393	2.25825e-05	246.529	2172.16	20684
Hist1h2be	3.13648	3.9968e-15	41.2741	362.954	319179
Pygm	3.12191	2.65577e-08	84.3581	734.368	19309
Ifit3	3.06663	1.04479e-06	2446.03	20493.2	15959
Apoe	3.0595	4.13584e-11	229.778	1915.62	11816
Cdk5r1	3.05452	2.66454e-15	104.135	865.164	12569
Trim34	3.0385	8.80407e-14	133.372	1095.83	94094
Cntf	3.03149	1.04367e-11	174.566	1427.34	12803
Isg15	3.0235	7.54952e-15	1246.86	10138.7	100038882
Gm12250	3.01091	2.71587e-10	26.0396	209.898	631323
Gm12185	2.99739	8.55284e-06	23.6472	188.836	620913
Rnf213	2.98315	5.00774e-08	1199.64	9485.69	672511
B230216G23Rik	2.98055	0	80.4539	635.013	319552
Baiap3	2.96994	4.55191e-15	60.8134	476.475	545192
Atp8b3	2.96638	6.56773e-08	33.2689	260.02	67331
Rsph10b2	2.96503	0.00137268	34.6346	270.442	75136
Gnmt	2.96362	0.000113886	49.8397	388.789	14711
Trim21	2.93308	4.93106e-12	690.606	5274.42	20821
Guca1b	2.92323	0	37.8478	287.091	107477
1700012O15Rik	2.91881	0.00310681	23.9588	181.182	75488
Txndc2	2.89966	2.13287e-09	18.6471	139.154	213272
Odf1	2.85187	0.00550485	34.0558	245.861	18285
Amy1	2.84085	9.67262e-06	29.0784	208.329	11722
Lgals3bp	2.8011	0.00148332	776.095	5409.16	19039
Slc3a1	2.79955	7.69707e-12	88.2373	614.33	20532
Gm2973	2.79194	2.07414e-10	69.9212	484.247	100040800
Cyp27b1	2.78662	5.25849e-07	29.2889	202.097	13115
Gm2375	2.77745	0	48.5875	333.136	100039697
Ifit1	2.76647	1.55431e-15	5099.12	34696.4	15957
1700018L24Rik	2.75958	3.2111e-07	41.6899	282.324	75528
C730027P07Rik	2.75957	2.9976e-15	50.1595	339.676	245050
Tnfsf13b	2.74662	0.00174049	32.3366	217.025	24099
Mmp25	2.74601	0.000238999	40.6258	272.543	240047
Col20a1	2.74119	0	36.064	241.132	73368
Trat1	2.71266	0	25.3604	166.245	77647
Atp6v1c2	2.70007	0	32.3822	210.43	68775
Tlr3	2.69727	1.12201e-07	193.309	1253.75	142980
Tssk4	2.69671	2.5667e-09	55.048	356.887	71099
1190002A17Rik	2.6918	2.81742e-05	28.9249	186.89	68870
Pip5kl1	2.66865	0.000401201	37.8465	240.64	227733
Clec4a1	2.6601	1.68279e-05	57.7472	365.005	269799
Kcnj14	2.65625	6.67721e-06	32.7351	206.36	211480
0610009L18Rik	2.61217	0	31.3294	191.555	66838
Slc7a3	2.61174	1.35558e-13	65.1322	398.114	11989
Hist1h2bc	2.59356	0	1183.68	7144.49	68024
Alox15	2.58979	6.5114e-09	46.7185	281.251	11687
Il17f	2.5814	1.83685e-05	29.9385	179.188	257630
Gm12800	2.57043	0.00122257	43.3209	257.321	381535
Hhipl2	2.56947	2.69363e-07	77.3781	459.309	78772
Gm1123	2.5552	1.03814e-06	24.9696	146.759	382097
A930015D03Rik	2.55115	0	360.701	2114.07	77810
Irf9	2.54907	8.08914e-06	483.515	2829.81	16391
BC002195	2.54673	1.90958e-13	34.446	201.271	791302
Gsdmc2	2.54597	3.96203e-10	30.8052	179.903	331063
Gpr84	2.54031	2.27691e-10	45.6828	265.744	80910
Irgm1	2.54008	0	3070.75	17860.2	15944
Aox1	2.53305	2.07723e-13	108.243	626.504	11761
Ticam2	2.52925	4.06362e-05	27.3982	158.162	225471
Gm4589	2.52481	4.10629e-08	244.693	1408.2	100043687
Adam18	2.50745	1.82291e-09	34.7605	197.653	13524
Klk1b5	2.50432	1.79344e-07	69.0643	391.857	16622
Serpinc1	2.48221	4.05389e-08	19.7475	110.339	11905
Slc6a20b	2.47558	0.000285192	26.0185	144.713	22599
LOC547150	2.46775	1.10383e-09	1375.37	7608.29	547150
Gm5989	2.45979	1.8682e-06	59.3543	326.531	546894
Lrrc67	2.4529	1.27599e-05	34.3263	187.941	69312
Prkcc	2.44699	0	194.938	1062.95	18752
Aoc3	2.44322	0.00046647	34.7819	189.163	11754
Zfp385b	2.44244	1.71795e-07	32.0282	174.092	241494
Cckar	2.44008	5.78007e-05	32.4812	176.266	12425
Zmynd17	2.4394	2.58557e-09	27.3665	148.441	74843
A330015K06Rik	2.4283	7.20456e-06	34.9741	188.251	320190
9530028C05	2.4243	6.74794e-13	711.906	3821.29	330256
Npm2	2.41789	5.7645e-12	62.6864	334.988	328440
2310058D17Rik	2.41786	0	60.5496	323.563	75694
Fam132a	2.41191	3.16652e-07	207.878	1106.28	67389
Samd9l	2.41151	1.87628e-14	1045.56	5562.74	209086
H2-DMa	2.40945	2.66527e-08	305.943	1625.39	14998
Fbxw10	2.40331	0.0012511	25.2586	133.622	213980
Hsh2d	2.39293	3.95239e-14	70.0504	367.921	209488
Ngf	2.37582	1.80423e-07	404.631	2100.15	18049
Id2	2.37545	4.54081e-14	712.778	3698.59	15902
Gm6422	2.37328	0.00427483	27.3893	141.909	623370
Olfr692	2.36588	0.00947213	23.3041	120.125	258352
Gm15506	2.34964	1.32354e-08	50.6429	258.125	100040769
Tnnc2	2.33975	0.00794385	118.626	600.503	21925
Gm11543	2.32183	0.000307586	28.9173	144.577	665174
Ccdc125	2.30637	3.8206e-06	55.178	272.931	76041
Hist1h2bg	2.30538	4.43699e-05	118.565	586.064	319181
1700019G17Rik	2.30438	1.11042e-10	68.2198	336.976	75541
Wfikkn1	2.30035	1.11022e-16	125.806	619.695	215001
Stat2	2.29156	3.95461e-13	1699.56	8320.83	20847
Spdef	2.28403	2.19749e-06	52.6863	256.602	30051
Sh2d5	2.28202	3.45057e-13	57.6448	280.36	230863
Gm9571	2.24024	3.76021e-12	28.9955	136.996	672646
Chd5	2.23185	1.00643e-11	115.955	544.685	269610
BC006779	2.21778	1.20074e-07	1133.25	5271.62	229003
5730480H06Rik	2.21473	8.09497e-12	57.6661	267.683	70592
Dnhd1	2.21242	0	100.157	464.181	77505
Fam83c	2.20066	0.000238035	30.0509	138.14	71405
1700019B03Rik	2.19477	0.000107095	31.9544	146.292	76406
Jazf1	2.18877	2.54726e-09	33.5793	153.093	231986
Klra2	2.1864	1.19848e-08	79.2584	360.759	16633
Lrrc24	2.18552	0	415.685	1890.92	378937
Rps4y2	2.1735	1.92658e-10	57.6348	260	66184
Gm3395	2.16867	0.000176735	106.697	479.717	100041537
Gm9495	2.15375	0.00699546	33.5872	149.458	670593
Trf	2.15304	0.000688037	26.0133	115.698	22041
Tmem25	2.13814	3.97837e-06	28.62	125.984	71687
EG635895	2.13572	2.37264e-10	42.9245	188.635	635895
Gm5301	2.12917	8.92919e-06	22.6928	99.2731	384356
Fgf18	2.11439	5.12182e-05	125.831	544.857	14172
1700047G03Rik	2.10459	1.2537e-06	18.531	79.6973	73339
Gm6408	2.10271	8.16615e-05	17.0946	73.4236	623198
Pabpc1l	2.09572	1.30233e-07	48.9393	209.185	381404
Trex1	2.09269	6.06582e-05	2749.42	11727.4	22040
Prr18	2.09192	3.25769e-05	71.3531	304.189	320111
Baalc	2.08822	0.000325579	43.7517	186.042	118452
Trim25	2.08595	1.38899e-08	1430.27	6072.27	217069
Gm8833	2.08397	0.00166176	99.5799	422.191	667823
Degs2	2.08344	1.34123e-07	93.7893	397.494	70059
Adam5	2.08289	0.00597515	18.6308	78.9302	11499
Spag1	2.07315	0	288.624	1214.54	26942
Asb5	2.07215	0.00190237	35.8617	150.803	76294
Nkpd1	2.07163	5.69157e-07	57.7	242.549	69547
Itgb1bp2	2.07012	0.00870345	32.9816	138.497	26549
4930477N07Rik	2.06082	1.83384e-07	78.708	328.389	74905
Gm8743	2.05994	0.00410135	18.2994	76.3028	667649
Gm3417	2.0425	0.000778087	110.298	454.384	100041586
Rassf1	2.04036	6.43152e-13	1533.56	6308.28	56289
Adam32	2.03826	4.18381e-05	36.1137	148.337	353188
Nr1h3	2.01677	2.75675e-10	57.3331	232.013	22259
Kcnj12	2.01364	2.35563e-05	25.3326	102.293	16515
Gm3079	2.01155	1.27676e-14	26.8258	108.166	100040985
Mgp	2.01049	1.43656e-06	19.0334	76.6892	17313
Ifi204	2.00678	8.0708e-07	1642.32	6600.19	15951
Gdf7	2.00565	0.000642703	70.8084	284.344	238057
Nup210l	2.00511	0.00275073	45.7259	183.553	77595
1700029J07Rik	1.99615	7.47681e-08	188.382	751.519	69479
Lat2	1.96689	0.000221391	150.215	587.231	56743
Fxyd4	1.96294	3.44936e-09	96.6576	376.825	108017
Gm3105	1.96281	0.0027596	35.2564	137.436	100041029
Scml4	1.959	1.1156e-07	26.8997	104.584	268297
Gm12794	1.95437	3.97535e-05	58.314	225.993	332923
Ifit2	1.95333	0.00181934	3198.26	12385.8	15958
Ifi202b	1.95199	4.73865e-08	2777.89	10747.9	26388
Cdnf	1.94931	0.00043461	42.5364	164.271	227526
Chrm4	1.94793	0.00668786	32.1745	124.136	12672
Gm7732	1.94089	0.000402669	23.1056	88.7124	665654
Myo1a	1.93086	2.69987e-05	40.112	152.94	432516
Sdcbp2	1.92916	1.99619e-05	52.7097	200.736	228765
Styxl1	1.92806	0	34.5779	131.584	76571
L1cam	1.92769	0.000368229	22.1756	84.3662	16728
1700094D03Rik	1.91623	1.18572e-10	210.105	793.01	73545
Gm3915	1.90553	9.13569e-06	23.1151	86.5998	100042582
Tdrd7	1.89498	6.71432e-11	1697.6	6313.63	100121
2210404E10Rik	1.88898	0.00580511	40.4583	149.846	72305
Spink10	1.884	0.000798935	23.9625	88.445	328971
Ly6g5b	1.8791	0.000252258	98.1053	360.876	266614
Gm5852	1.87739	0.000617646	91.4515	336.001	545550
Atoh8	1.87166	0	166.705	610.063	71093
Cyp2d40	1.86434	0.000407634	39.7153	144.604	71754
Trmt61a	1.86151	3.60552e-05	1012.24	3678.36	328162
Ggt1	1.85669	0.00410827	20.441	74.0321	14598
Oplah	1.84335	0	168.002	602.861	75475
Gm2545	1.83229	0.00458611	38.0481	135.49	100040000
Hist3h2a	1.8303	2.28228e-06	193.997	689.876	319162
Col8a2	1.82766	9.19934e-07	38.3777	136.225	329941
Scarf1	1.82576	3.15334e-06	36.6226	129.824	380713
2610301F02Rik	1.81917	9.02391e-05	54.8461	193.541	545428
Synpo2l	1.81335	0.000123825	35.6723	125.373	68760
Wfikkn2	1.81205	0.00739962	84.2759	295.927	278507
Cplx1	1.81117	1.92287e-06	41.8064	146.71	12889
Txnip	1.80937	0	8866.89	31077.5	56338
Prg4	1.80597	1.7656e-11	27.6601	96.7177	96875
Apon	1.80551	0.000278501	60.5131	211.525	28194
Jph2	1.78803	0.000730082	35.6591	123.146	59091
Pgam2	1.76393	0.000816875	112.763	382.969	56012
Plcd4	1.76243	0.000153239	40.8515	138.596	18802
Prx	1.76052	6.27666e-10	315.475	1068.9	19153
Pycard	1.75798	0.00100646	67.045	226.762	66824
Gm13710	1.75759	5.68249e-06	169.395	572.778	672763
Rnf31	1.75595	0	1550.65	5237.29	268749
4933400C05Rik	1.74949	1.76739e-08	94.257	316.93	328019
4921530L18Rik	1.74729	2.64347e-07	57.6498	193.546	70957
Mnda	1.74238	0.000724633	1853.18	6200.51	381308
H2-Q2	1.74078	0.00204695	42.4052	141.725	15013
Ikzf4	1.73769	0.00550192	18.605	62.0475	22781
Slc7a7	1.73739	3.74012e-12	69.4957	231.72	20540
Mttp	1.73643	1.76648e-12	141.808	472.518	17777
2310007A19Rik	1.73132	6.1524e-08	44.8493	148.914	66353
Ido2	1.7237	6.60463e-06	48.4736	160.1	209176
Rdh9	1.72223	0.000330269	143.251	472.651	103142
Atrip	1.71724	0.000329241	362.137	1190.73	235610
Rdh16	1.71586	2.00172e-05	62.1848	204.272	19683
Tnnt2	1.71585	0	475.552	1562.14	21956
Gm4778	1.71019	0.00192978	44.3641	145.161	212727
Sez6l2	1.7065	1.53202e-07	306.932	1001.73	233878
Arhgap4	1.7053	0.00012767	126.051	411.048	171207
Gm2633	1.70479	0.00122244	17.9738	58.5909	100040155
1700021A07Rik	1.70434	4.11036e-11	33.4849	109.121	76924
Gm9121	1.70148	7.76054e-05	75.7501	246.366	668353
Parp10	1.70095	3.67153e-08	1825.03	5933.41	671535
Gm11546	1.70071	7.72962e-09	58.8171	191.192	544807
Fam71f2	1.69697	0.00341043	59.2849	192.214	245884
Slc8a3	1.69508	1.59123e-05	29.799	96.4876	110893
Gast	1.69404	0.00203122	47.7115	154.377	14459
Amn1	1.68611	3.01981e-13	575.126	1850.69	232566
BC023719	1.68118	0.00697311	714.162	2290.24	548632
Ifnab	1.68017	0.00627686	81.0422	259.712	15974
A230028O05Rik	1.67872	0.00488332	45.7294	146.4	319487
Tstd1	1.67545	1.01214e-06	105.333	336.453	226654
Iqck	1.66865	0.000156837	171.538	545.35	434232
Gm3994	1.664	0.000845776	113.798	360.62	100042728
Apom	1.65924	0.00096763	59.2618	187.178	55938
Dnahc10	1.65753	6.80643e-05	39.9281	125.964	56087
Crip2	1.65561	0.000946281	182.328	574.436	68337
Muc2	1.65292	2.40642e-11	49.7142	156.336	17831
Tnfrsf26	1.65073	0.000330046	28.354	89.0291	244237
Crip3	1.64562	2.12287e-05	31.5836	98.8197	114570
BC003965	1.63863	0.000327432	235.213	732.384	214489
Etv4	1.63828	0.00255956	87.0043	270.839	18612
Casc1	1.63416	0.00214307	34.7939	108.003	320662
Cntd1	1.63295	3.2458e-05	39.9133	123.79	68107
Apoh	1.63004	0.00948414	31.4905	97.4696	11818
6230427J02Rik	1.61232	0.00233253	257.386	786.938	68176
Gm10527	1.60919	0.00718736	149.426	455.872	620963
Fam151b	1.60914	4.79221e-08	68.1335	207.855	73942
LOC100040322	1.60634	0.00780877	46.0323	140.158	100040322
Upk1a	1.60367	1.42382e-05	428.631	1302.68	109637
Itga2b	1.58841	0.000713442	149.018	448.124	16399
Iqcf1	1.58545	0.00162229	26.6593	80.0051	74267
9530062K07Rik	1.58218	0.000957754	22.6489	67.8159	78739
3010001F23Rik	1.58202	0	159.412	477.262	75693
Dll1	1.57913	0.00891198	67.9925	203.154	13388
Adra2a	1.56816	0.00399345	58.8718	174.571	11551
1700086P04Rik	1.56232	0.00606895	97.4921	287.921	67349
AA543186	1.55885	1.63031e-05	47.3162	139.403	100272219
Lgals9	1.55732	0.00393711	2306.24	6787.42	16859
Dfna5	1.55466	6.68409e-08	339.051	996.01	54722
Hist2h2be	1.55437	0.00542856	100.278	294.521	319190
Gm4992	1.54992	0.00974916	421.619	1234.5	245575
Ccdc130	1.54576	1.9984e-15	1182.83	3453.37	67736
Crabp2	1.54474	0	344.49	1005.06	12904
Mgam	1.54202	0.000105027	23.9121	69.6323	232714
Nufip1	1.54164	6.19188e-07	452.209	1316.5	27275
Uros	1.5343	2.58033e-06	897.983	2600.99	22276
Relb	1.52999	0.000513097	3179.5	9181.91	19698
Hpx	1.52853	6.9097e-05	233.483	673.578	15458
Apol9b	1.52393	0.00223953	939.874	2702.83	71898
Ufsp1	1.51983	2.23599e-05	730.358	2094.36	70240
Tmc4	1.51869	0.0002816	61.6173	176.553	353499
Gm3448	1.50664	0.00285914	117.599	334.156	100041639
Tmem79	1.50339	9.67854e-10	166.027	470.7	71913
Neurog2	1.49606	0.00784608	28.3143	79.8666	11924
Tubb4	1.48772	0.0108224	234.112	656.557	22153
9230105E10Rik	1.48681	5.89499e-05	759.994	2130.02	319236
Gm7094	1.48132	8.57564e-09	98.2612	274.35	632802
Tap2	1.47996	6.16536e-06	1751.92	4886.82	21355
Rad52	1.47889	1.51624e-05	720.74	2008.95	19365
Gpr182	1.46561	1.41532e-05	100.734	278.205	11536
Zfp112	1.46288	6.80952e-07	139.989	385.891	57745
Atp2b3	1.46216	0.00124498	45.4315	125.174	320707
1810029B16Rik	1.45982	0.000698854	635.416	1747.86	66282
Ptger3	1.45817	0.00493334	35.918	98.6881	19218
1810020O05Rik	1.45543	0.00244811	41.3214	113.319	613264
Cyp2d26	1.45425	0.00158647	41.7563	114.419	76279
Rasl10b	1.44688	0.00172509	26.892	73.3123	276952
Dus4l	1.44591	0.00150964	894.072	2435.76	71916
Itgam	1.44006	0.00551925	27.8637	75.6034	16409
Zfp296	1.43311	0.000114973	171.183	462.243	63872
Ascl2	1.43085	0.000109638	40.0354	107.938	17173
Gadd45b	1.43046	0.000859566	6120.17	16495.9	17873
Gnrh1	1.4253	0.00859727	65.6295	176.262	14714
2610028A01Rik	1.42359	1.45682e-08	1412.13	3788.08	72400
Fbxo36	1.42034	2.79648e-09	259.163	693.644	66153
Mupcdh	1.42004	0.000658816	31.9434	85.4781	72040
4833438C02Rik	1.41608	0.00861535	408.192	1089.3	107243
Arhgdig	1.41507	0.000929643	43.8946	117.054	14570
Wdr78	1.4147	4.03265e-07	142.65	380.312	242584
Gm7254	1.41298	0.00815734	20.3398	54.1622	638904
Prl2c4	1.41196	6.47632e-08	2566.09	6828.33	26421
Eif2b1	1.40779	6.37682e-07	2534.4	6724.51	209354
Dbndd2	1.40317	6.0533e-06	371.236	981.849	52840
EG666747	1.40113	0.000961847	42.134	111.279	666747
Hist1h1c	1.39513	1.11022e-16	9276.14	24397.4	50708
Zfp593	1.39391	5.03415e-07	862.61	2266.85	68040
Nme5	1.38835	3.48627e-10	21.5072	56.3013	75533
1700022C21Rik	1.38701	0.000229059	73.5131	192.264	76416
Tcta	1.38427	1.64088e-09	703.079	1835.32	102791
Gm8600	1.37629	0.000984405	158.904	412.515	667378
Tchp	1.37441	0.000210598	742.177	1924.18	77832
Mb	1.3735	0.00438289	44.1756	114.458	17189
Adar	1.37283	7.77156e-16	2485.23	6436.21	56417
Susd2	1.37168	0.00414296	39.7184	102.78	71733
Asb6	1.36815	1.36984e-05	1825.09	4711.27	72323
H2-M3	1.36813	3.89356e-06	772.788	1994.85	14991
Tlr13	1.36528	9.13975e-06	22.5908	58.1997	279572
Daxx	1.36507	0.00673605	3429.38	8833.69	13163
Tnfrsf4	1.36385	0.000325501	60.4997	155.709	22163
Card6	1.35697	1.39922e-07	60.5369	155.063	239319
Lrriq3	1.3566	2.14507e-07	23.6594	60.5871	74435
Srfbp1	1.35345	0.000113012	1989.6	5083.89	67222
Atg10	1.34868	2.41072e-09	123.401	314.277	66795
Elmo3	1.34828	0.000802937	97.6092	248.521	234683
Prpf39	1.34569	0.000602471	762.386	1937.62	328110
Klf10	1.34147	5.83752e-09	7160.35	18145.1	21847
Amt	1.33839	0.000350872	143.521	362.922	434437
Tcstv3	1.33652	0.00197736	91.294	230.555	236219
F13b	1.33358	0.00160287	26.4431	66.644	14060
Arhgap27	1.33332	4.77893e-07	88.5407	223.106	544817
4932415G12Rik	1.33216	3.19365e-07	512.576	1290.56	67723
Pdrg1	1.3292	7.17165e-08	1507.48	3787.74	68559
Gm9465	1.32707	0.0039134	25.3237	63.5352	669675
Xkr6	1.32379	1.47053e-06	48.7482	122.028	219149
Rnf166	1.3237	1.85042e-07	3641.26	9114.33	68718
Gpr160	1.3182	0.00364541	24.1343	60.1799	71862
Acrbp	1.31619	4.10449e-06	160.294	399.143	54137
Thumpd3	1.31583	0.000754705	1907.76	4749.27	14911
Kdm4d	1.3	0.00117687	51.2555	126.205	244694
Cd3eap	1.2934	0.000360841	1549.73	3798.45	70333
Pdlim7	1.289	2.17826e-10	2073.13	5065.88	67399
Gm14378	1.28819	0.00349737	132.08	322.567	100039590
A930002H24Rik	1.28655	0.00150789	604.825	1475.43	320004
Tmem184a	1.28621	3.42169e-05	129.286	315.311	231832
Poli	1.28453	9.54715e-09	1065.36	2595.26	26447
Cyp4f41-ps	1.28408	3.3444e-05	83.8845	204.281	77875
2810422J05Rik	1.2829	2.45286e-05	1489	3623.15	75620
Ccdc11	1.28027	0.00092187	30.379	73.7858	74453
Gm7353	1.28012	2.82895e-11	2507.53	6089.76	664817
Olfr1392	1.27967	0.00649148	35.6721	86.606	258462
Nsun3	1.27347	8.88178e-16	1256.38	3037.19	106338
Far2	1.27244	0.00248627	34.9756	84.4904	330450
Parp6	1.27187	0.000149156	163.969	395.943	67287
Gm6606	1.26847	0.00648104	22.0829	53.1989	625597
4931429L15Rik	1.26747	0.000657491	22.7913	54.8676	74361
Ddx24	1.26688	9.58793e-08	2861.54	6885.99	27225
Car15	1.26272	0.00550993	91.0413	218.452	80733
Ptpn1	1.2612	4.62366e-06	2861.16	6858.07	19246
Ysk4	1.25915	0.00098226	41.6722	99.7441	22625
A430078I02Rik	1.25558	0.00245269	39.5043	94.3219	320486
B020031M17Rik	1.25422	0.00965304	34.7191	82.8184	333467
Mitd1	1.25296	0.00866298	718.871	1713.29	69028
Gm10526	1.25154	0.00231268	242.515	577.417	100040604
BC022960	1.25118	6.00677e-05	125.783	299.409	237246
Armc7	1.24939	0.000760167	359.123	853.784	276905
Megf10	1.24231	5.52951e-08	194.94	461.185	70417
2210408I21Rik	1.24199	0.000151853	85.5896	202.44	72371
Ctsw	1.24132	0.0016752	180.407	426.507	13041
Gm595	1.23946	0.00029534	13.7208	32.3961	209005
Gm5819	1.23732	0.000453308	77.0229	181.589	545242
Gm4272	1.23528	0.00344477	22.1866	52.233	100043159
Zc3h3	1.23401	9.51628e-12	3424.51	8055.14	223642
Zfp51	1.23291	0	1140.89	2681.56	22709
Trafd1	1.23243	8.9787e-07	3130.75	7356.06	231712
1700009P17Rik	1.23114	0.00214959	77.8698	182.801	75472
Chst2	1.22854	0.00692632	50.0553	117.294	54371
Gm6661	1.22591	0.00150418	53.3466	124.779	626280
Stambp	1.21453	3.45317e-06	3560.29	8262.22	70527
D430042O09Rik	1.21271	0.00110775	778.545	1804.46	233865
H2-T22	1.21152	7.44562e-05	2882.2	6674.63	15039
Zfp811	1.21089	0.000308869	24.4807	56.6679	240063
Cd44	1.20988	1.73595e-07	2501.34	5786.07	12505
Trit1	1.20754	6.02196e-08	991.973	2290.9	66966
Pramef17	1.20733	0.000178524	19.6657	45.4103	626943
Gle1	1.2054	0.00154452	1498.86	3456.38	74412
Zfp691	1.20085	3.18191e-10	328.035	754.071	195522
Egf	1.20016	2.6988e-05	89.9458	206.665	13645
Spata7	1.19591	4.19041e-10	307.173	703.702	104871
Avil	1.19301	1.32894e-05	610.717	1396.28	11567
Gm8221	1.19181	0.000854385	290.331	663.229	666661
Zfp580	1.18851	0.00152606	592.612	1350.66	68992
Zfp259	1.17892	1.57377e-06	4793.02	10851.7	22687
Sco1	1.17881	2.46329e-08	813.639	1842	52892
Tmem146	1.17834	0.00763634	67.7315	153.287	106757
Cxxc5	1.17575	2.35759e-07	390.586	882.373	67393
Shpk	1.1756	1.41123e-09	147.851	333.977	74637
Vwa5b2	1.17437	0.00454216	70.9198	160.062	328643
Ankrd22	1.17319	0.00638041	28.6073	64.5122	52024
Gm6307	1.17159	2.92197e-05	19.9653	44.9738	622283
6720456H20Rik	1.17069	1.41209e-05	180.129	405.503	218989
H2-T10	1.16962	6.57556e-07	2770.07	6231.32	15024
Gsta1	1.16545	1.4766e-14	672.205	1507.78	14857
Ebf4	1.16346	0.00184695	25.3705	56.8284	228598
Upf2	1.16324	1.51679e-07	1364.62	3056.19	326622
Guca1a	1.15727	0.00441281	97.014	216.375	14913
Mrm1	1.15462	3.40253e-08	812.677	1809.22	217038
Tmem161b	1.15337	2.49832e-09	812.217	1806.64	72745
Lrrc47	1.15269	0.000132629	1405.29	3124.35	72946
Garnl3	1.15195	0.000316145	99.5886	221.3	99326
Neurl1a	1.14998	0.00748674	81.7089	181.321	18011
BC023882	1.14874	2.17794e-07	998.357	2213.56	231123
Gm13334	1.14862	0.00145001	42.7205	94.7118	100041448
Mrps30	1.14733	9.58789e-13	2934.73	6500.53	59054
Trmu	1.14524	6.09058e-06	744.492	1646.69	72026
Cyp4f13	1.14484	0.000104133	1424.81	3150.56	170716
Ubr4	1.14462	1.63941e-05	2364.08	5226.7	69116
Slu7	1.14068	0.000498127	2557.37	5638.64	193116
Zfp692	1.13895	2.71402e-05	847.23	1865.77	103836
Nudt13	1.13886	1.0247e-05	111.477	245.481	67725
Dlg4	1.13638	1.71794e-09	2696.67	5928.06	13385
Caml	1.13426	0.00238657	535.349	1175.13	12328
Lias	1.13303	0	2602	5706.67	79464
Sertad3	1.13203	0.00100133	1764.27	3866.7	170742
Dnase1l2	1.13154	0.00536231	63.6959	139.553	66705
Ndufaf4	1.13114	0.001286	1630.78	3571.93	68493
S1pr1	1.12941	1.04474e-07	215.428	471.292	13609
Pus3	1.12815	0.00685519	514.201	1123.93	67049
Commd9	1.12685	0.000234148	1509.8	3297.14	76501
Aptx	1.12578	7.52398e-10	276.94	604.337	66408
Gm2885	1.12454	0.0015233	19.4305	42.3646	100040654
2610301B20Rik	1.1245	3.33049e-06	206.754	450.777	67157
Atg12	1.12257	1.09013e-12	2992.61	6515.96	67526
F5	1.12163	5.81698e-07	291.144	633.509	14067
Gm15834	1.11982	0.00559608	64.3894	139.931	100306960
Gpatch1	1.11626	2.0743e-07	1151.28	2495.8	67471
Gpatch4	1.11573	5.05613e-05	2250.94	4877.91	66614
Mrps18b	1.11053	6.53279e-05	3171.75	6848.62	66973
Wdr92	1.10976	0.00248798	1893.93	4087.29	103784
Azi1	1.10747	0.000857929	919.71	1981.67	12009
Ephx3	1.10664	0.00190388	96.6235	208.072	71932
Ttc18	1.10558	0.00580132	19.0858	41.0697	76670
Pdcd2	1.10359	3.27638e-06	2349.25	5048.27	18567
Msh4	1.10358	0.00829133	31.7447	68.2152	55993
Ifitm1	1.09915	6.64123e-05	36.3603	77.894	68713
Bin3	1.098	2.73641e-05	3365.56	7204.28	57784
St3gal6	1.09778	0.00270669	143.547	307.226	54613
Csn3	1.09492	0.00203815	24.9752	53.3472	12994
Mki67ip	1.09358	1.47049e-05	3798.39	8105.86	67949
Pim2	1.0915	2.23494e-05	670.697	1429.22	18715
Zc3h8	1.09073	0.000567716	281.834	600.252	57432
Abt1	1.09034	0.000621777	2122.22	4518.74	30946
Ube2g2	1.08833	1.71624e-06	4809.47	10226.3	22213
Ccl25	1.08765	0.00018026	344.171	731.458	20300
Prkab1	1.08552	2.81111e-05	2282.11	4842.96	19079
E4f1	1.08379	1.4827e-12	1253.69	2657.33	13560
Dll4	1.08246	0.000305737	30.2646	64.0895	54485
2010007H12Rik	1.08071	0.00365079	2430.25	5140.18	69871
Banp	1.08051	4.06199e-08	963.278	2037.13	53325
Gm2880	1.07896	0.000333277	2128.72	4496.96	100040647
Trappc5	1.07851	2.72672e-10	3849.64	8129.85	66682
Zbtb17	1.07533	0.00489396	2591.94	5461.75	22642
Vta1	1.07357	3.86247e-12	1277.77	2689.24	66201
Nfkbia	1.07037	0.00342728	8944.6	18783.5	18035
LOC100233175	1.06628	9.6432e-10	806.388	1688.59	100233175
Sik3	1.06391	0.010901	1755.71	3670.46	70661
Lcp1	1.06177	1.13268e-07	290.24	605.873	18826
Pnpt1	1.06144	0.000444318	2488.06	5192.62	71701
Uck1	1.05827	4.30568e-09	6013.77	12523.3	22245
Ascc3	1.05814	1.27842e-05	1964.99	4091.6	77987
Rg9mtd3	1.05805	4.92552e-08	403.959	841.093	69934
LOC100038746	1.05744	1.98514e-05	353.384	735.476	100038746
Gps2	1.05652	1.64513e-12	1920.55	3994.56	56310
BC003331	1.05618	7.92555e-08	1726.42	3589.94	226499
AA386476	1.05512	0.00338858	49.9422	103.775	546058
Rpp38	1.054	0.00137675	385.491	800.388	227522
H2-T9	1.05355	3.46587e-06	3037.49	6304.71	15051
Mamdc2	1.05264	4.63801e-06	449.877	933.193	71738
Mrps31	1.05044	9.34714e-05	1274.65	2640	57312
Uchl5	1.0497	0.000164202	2394.44	4956.7	56207
1500041N16Rik	1.04945	0.000289593	2212.43	4579.17	67836
Zfp672	1.04489	0	1017.26	2098.82	319475
9030025P20Rik	1.04447	4.01186e-10	1916.06	3952.07	100041574
Wdr89	1.04427	0.00122162	234.464	483.54	72338
Timp1	1.04337	0.00144045	6163.68	12703.6	21857
Tdp1	1.04266	1.12719e-05	644.227	1327.12	104884
9330154J02Rik	1.03991	0.00926076	31.6821	65.1416	442799
9430008C03Rik	1.03763	0.00283121	1665.24	3418.51	68108
Napb	1.03634	8.15522e-11	270.16	554.102	17957
Ttc1	1.03587	0.000564596	3438.07	7049.24	66827
Ppil4	1.03431	0.00882182	440.359	901.912	67418
Mrpl47	1.03342	1.77586e-05	1399.15	2863.87	74600
Prkrip1	1.0319	1.79928e-05	2065.89	4224.16	66801
Ogfr	1.03173	1.45395e-12	6339.05	12960	72075
Gm10662	1.02851	0.00508717	52.384	106.859	100043665
Mrpl53	1.02536	0.00463492	3281.8	6679.99	68499
E430028B21Rik	1.02467	7.051e-05	379.025	771.125	211948
Coq5	1.02182	1.80074e-06	2394.17	4861.32	52064
Gm2810	1.01936	3.23472e-10	2269.24	4599.79	100040502
2810403A07Rik	1.01919	0.0101394	838.81	1700.08	74200
Ccdc84	1.01617	0.000659883	282.732	571.835	382073
Brap	1.01569	4.28391e-12	1078.94	2181.46	72399
Ears2	1.01194	5.17092e-06	1455.45	2935.1	67417
Nle1	1.01089	0.0107528	1942.16	3913.75	217011
Tsg101	1.00858	6.73095e-05	4421.65	8896.05	22088
Xab2	1.00752	1.27407e-08	5877.82	11817.1	67439
Pigf	1.00231	0.00622056	1519.01	3042.89	18701
Zfp768	1.00048	1.14325e-06	1187.41	2375.61	233890
Thoc5	0.999548	0.00135602	2943.24	5884.63	107829
2310079F23Rik	0.997719	0.00119511	740.559	1478.78	78890
D14Ertd436e	0.997217	0.00691559	413.499	825.404	218978
Arhgap9	0.994368	0.001955	43.6662	86.9923	216445
Rnf25	0.99126	0.000891895	1570.37	3121.76	57751
P4htm	0.990787	0.00978597	28.7727	57.179	74443
Nadsyn1	0.988081	4.17973e-08	1006.22	1995.87	78914
Mapk8ip3	0.983989	2.86873e-07	3110.89	6153.1	30957
Ghrl	0.977846	9.53928e-06	72.6993	143.183	58991
Gm3609	0.976742	0.00647197	66.9455	131.75	100041986
Mfsd2b	0.974304	0.00586461	62.3525	122.503	432628
Grin3b	0.974238	0.00326972	301.702	592.724	170483
Nmnat2	0.972694	3.55334e-07	916.634	1798.9	226518
Znhit6	0.969776	0.0044463	2174.94	4259.69	229937
Nat14	0.969166	0.00205387	231.097	452.421	269854
Cbll1	0.968661	2.54278e-10	2225.07	4354.52	104836
Krt8	0.96808	8.20862e-06	311.515	609.396	16691
Eif2b3	0.967324	0.000143191	2136.63	4177.55	108067
Rbks	0.966374	0.000201326	156.604	305.993	71336
Sag	0.96478	0.0104743	36.1622	70.5802	20215
Pgm1	0.963985	0.00174426	1410.07	2750.62	66681
Traf2	0.961953	0.000122212	3096.87	6032.53	22030
Myo1c	0.959396	0.00965059	718.51	1397.14	17913
Syt11	0.957292	5.09226e-07	125.475	243.631	229521
Sirt7	0.957028	0.00126973	2380.81	4621.88	209011
Fgf1	0.955228	0.000114153	23.6598	45.8737	14164
Manbal	0.948895	9.63312e-08	2572.49	4965.92	69161
2610305D13Rik	0.946957	0.000667882	757.336	1460	112422
Smn1	0.945335	0.000418036	2528.19	4868.38	20595
Adhfe1	0.944012	0.00277007	141.447	272.125	76187
Nqo1	0.942454	0.00188564	3604.58	6927.27	18104
Kcnk13	0.941591	0.000557494	19.2439	36.9608	217826
Nol9	0.94099	6.32376e-06	1616.05	3102.57	74035
Ogfod2	0.940153	0.001995	1633.78	3134.78	66627
Atp6v0e2	0.940099	0.00162611	731.377	1403.26	76252
Arfrp1	0.939658	0.00050286	1540.66	2955.1	76688
EG667992	0.938779	0.00615128	17.3524	33.2629	667992
Mtpap	0.938158	0.00772122	865.23	1657.85	67440
Dhx40	0.937391	0.000462282	3931.36	7528.81	67487
Nub1	0.935905	6.8815e-10	5442.06	10411.2	53312
C920016K16Rik	0.932357	6.70921e-05	448.698	856.291	240067
Brp16	0.931759	0.00687519	2916.9	5564.27	59053
Nfkbib	0.930867	0.00120631	2858.86	5450.2	18036
Narfl	0.93032	4.44015e-07	2583.38	4923.15	67563
Gtpbp4	0.930285	6.02771e-09	3736.36	7120.2	69237
Trmt6	0.929996	0.000543691	1879.75	3581.44	66926
Exosc10	0.92865	2.09314e-05	3603.96	6860.11	50912
Tsr2	0.927186	5.34811e-06	1328.35	2525.95	69499
Ufm1	0.927059	0.000244872	1236.44	2350.97	67890
Stfa2l1	0.92668	0.00340027	21.3235	40.5338	268885
4632411B12Rik	0.926234	0.000286658	3450.81	6557.61	226976
Fkbpl	0.925138	0.0102525	446.077	847.04	56299
Gm2541	0.924081	0.00349156	3037.54	5763.66	100039994
Rps19bp1	0.923573	0.000619732	1278.4	2424.88	66538
Mfsd3	0.922736	1.75102e-06	474.489	899.491	69572
Srrd	0.922551	2.28617e-05	510.879	968.353	70118
Rgs11	0.922364	0.010201	45.7478	86.7021	50782
Trim23	0.919326	1.17265e-05	896.644	1695.76	81003
Wdr20a	0.918892	0.00239793	215.932	408.255	69641
3230401D17Rik	0.917089	5.62694e-05	2496.43	4714.01	66680
Lrrc34	0.916495	0.00386855	24.537	46.3142	71827
Rnf114	0.915357	7.96839e-05	4422.14	8340.31	81018
Thap3	0.913832	1.20046e-05	871.808	1642.52	69876
Gss	0.912695	5.70203e-05	879.832	1656.34	14854
Nr4a2	0.911605	0.00302834	549.346	1033.4	18227
Stoml1	0.908154	4.67931e-05	1434.83	2692.67	69106
Kctd18	0.905642	0.00428639	528.909	990.846	51960
Rabepk	0.904202	0.00106228	2014.69	3770.52	227746
Rrp12	0.900572	0.00658702	2769.62	5170.34	107094
E130218I03Rik	0.900314	0.0023716	405.26	756.406	77490
Cyr61	0.895007	2.36788e-12	25331.9	47107.7	16007
6430526N21Rik	0.89337	0.00361654	629.739	1169.75	319748
1810014B01Rik	0.892765	9.80288e-05	235.131	436.575	66263
Orc4l	0.891032	2.59458e-05	481.579	893.089	26428
Timm17a	0.890785	8.61003e-05	2258.23	4187.17	21854
1700086O06Rik	0.890685	0.00232863	401.906	745.156	73516
Rbm18	0.889241	6.0841e-05	3084.23	5712.61	67889
Mettl2	0.889088	6.97868e-05	5990.85	11095.1	52686
Dnttip2	0.888892	0.0105995	2175.85	4029.14	99480
Mmp12	0.887503	0.00206779	20.7911	38.4629	17381
Gnl2	0.884731	0.0037479	3784	6986.86	230737
Lactb	0.882535	0.000251488	1150.95	2121.9	80907
Tmem87a	0.880292	1.49001e-08	1909.34	3514.61	211499
Ccdc90b	0.879758	1.40132e-07	1986.08	3654.51	66365
Wwp2	0.878945	0.00518381	1997.95	3674.28	66894
Rnf169	0.877465	0.0021574	1897.37	3485.74	108937
Plekhn1	0.876601	0.00613671	754.453	1385.21	231002
Gemin5	0.876029	0.00185577	1515.73	2781.84	216766
Gm1943	0.875592	0.00559387	1103.56	2024.78	384864
Nsun2	0.874895	8.25852e-10	8271.17	15168.3	28114
Blzf1	0.873342	1.16457e-06	724.377	1326.99	66352
Slc25a28	0.871016	2.33555e-06	2453.37	4487.1	246696
Mrrf	0.870816	8.68557e-05	1809.7	3309.38	67871
Ddx59	0.870269	0.0011755	907.963	1659.76	67997
Armc9	0.869617	5.78856e-07	424.86	776.296	78795
Chchd5	0.868134	2.22045e-16	2736.46	4994.85	66170
Glmn	0.868034	0.00225083	668.109	1219.41	170823
Zfp330	0.861125	1.01603e-09	5274.88	9581.57	30932
Btbd2	0.860805	3.6361e-11	4813.76	8742.03	208198
Fbxl12	0.860541	3.97277e-07	1311.4	2381.14	30843
Fbxo28	0.860516	5.17649e-08	1007.98	1830.17	67948
Bloc1s2	0.860263	6.27207e-07	4173.75	7576.9	73689
Gm10639	0.857135	0.00185539	142.572	258.26	100042314
Gm11221	0.8564	0.00150621	2481.92	4493.55	622491
Pex6	0.855664	0.00551329	4020.97	7276.32	224824
Zfp623	0.853945	6.64281e-08	1585.09	2864.94	78834
Surf1	0.853322	4.30844e-08	1279.96	2312.44	20930
Bbs4	0.851375	0.000124358	211.25	381.141	102774
Zfyve19	0.847814	0.000311488	1239.02	2229.96	72008
Arhgef9	0.845073	0.010194	105.1	188.797	236915
Bola3	0.841955	7.73123e-05	2584.94	4633.45	78653
Trappc6a	0.84098	3.4876e-07	915.947	1640.7	67091
Cirbp	0.837559	7.4806e-09	6547.31	11700.2	12696
Tub	0.837419	0.0075087	17.1941	30.7233	22141
D10Wsu52e	0.836478	0.00013775	16807.4	30012.7	28088
Rpp30	0.836456	3.70662e-05	3376.42	6029.12	54364
Cdk10	0.832933	9.60738e-05	5047.92	8991.88	234854
Cetn4	0.829965	2.65965e-07	156.759	278.661	207175
Dkk2	0.828348	0.000684718	16.5958	29.4683	56811
Rnf215	0.825609	3.16208e-06	579.658	1027.32	71673
Prpf40b	0.822527	0.00773633	565.842	1000.69	54614
Cox10	0.820942	0.000518525	1305.81	2306.78	70383
2610002I17Rik	0.820866	0.000386912	550.18	971.874	72341
Zfp277	0.820498	1.22976e-06	1663.29	2937.39	246196
Nubp2	0.819883	4.05746e-05	12961.2	22880	26426
Gm11945	0.819714	0.000154863	3583.98	6325.92	100041573
Med15	0.819635	0.00499759	2635.03	4650.72	94112
Wdr51b	0.819212	1.92361e-06	565.028	996.958	382406
Fubp3	0.815818	0.0037624	2358.07	4150.91	320267
Nudt6	0.815157	0.00615828	176.501	310.552	229228
1600012F09Rik	0.812336	5.09045e-05	1667.71	2928.59	67008
Mrps18a	0.809854	1.61535e-05	4013.48	7035.76	68565
4930455C21Rik	0.8082	9.97483e-05	805.522	1410.49	76916
Phospho2	0.807884	1.29248e-06	1040.6	1821.72	73373
Eif3e	0.806927	0.000187309	4668.59	8167.61	16341
Katnal1	0.801913	1.42039e-05	1008.56	1758.34	231912
Polr3c	0.801298	1.82954e-07	2408.41	4197.06	74414
Cluap1	0.800342	0.000686891	1037.79	1807.32	76779
Tyw1	0.798108	0.000655843	2785.86	4844.11	100929
Ehd4	0.797827	3.06423e-06	1767.67	3073.06	98878
Ddx41	0.797244	8.57674e-05	2590.5	4501.71	72935
Senp8	0.795088	4.23439e-06	641.554	1113.21	71599
Zfp513	0.793189	0.00399852	1612.95	2795.08	101023
Dalrd3	0.792861	2.84747e-05	2043.98	3541.22	67789
Pxk	0.790963	0.00082477	1470.99	2545.15	218699
Flad1	0.789972	3.6877e-08	1896.86	3279.75	319945
Tapbp	0.789505	0.00585661	9719.74	16800.4	21356
Tmem223	0.788699	0.000664694	1627.41	2811.37	66836
C87436	0.788411	0.00443836	613.924	1060.35	232196
Mnat1	0.788198	0.00649886	1327.35	2292.22	17420
Mmachc	0.788102	0.00466463	2052.55	3544.35	67096
Ddx18	0.785717	0.000986899	5862.65	10106.9	66942
Ngdn	0.78507	0.000539474	2998.85	5167.54	68966
Eif3g	0.783776	0.000715049	5898.36	10154.8	53356
Gtf2h2	0.780754	1.15296e-06	1069.98	1838.26	23894
Nfu1	0.780103	9.74874e-05	5598.87	9614.68	56748
Letm2	0.777422	0.00153168	128.085	219.546	270035
BC011248	0.776938	0.000137426	808.382	1385.15	224823
Erp44	0.775727	0.000272672	3447.11	5901.64	76299
Lgals8	0.775462	0.00175511	2596.94	4445.27	56048
Tsta3	0.774813	0.00308183	13159.5	22515.4	22122
Shq1	0.772162	0.000224869	1808.4	3088.43	72171
Aagab	0.771627	0.000377394	2600.87	4440.19	66939
Leng1	0.771512	7.3474e-05	1711.53	2921.68	69757
Psmd4	0.770319	3.75437e-09	4396.04	7498.1	19185
Immp1l	0.770213	3.64581e-05	1475.5	2516.49	66541
Aifm2	0.768678	0.00213973	1020.89	1739.29	71361
Tmem214	0.768015	4.78188e-05	5388.78	9176.69	68796
1110002N22Rik	0.765795	0.000156113	869.055	1477.66	68550
Prkca	0.765647	1.36491e-05	1585.31	2695.24	18750
Wnk4	0.763742	8.66469e-05	683.513	1160.53	69847
Abcf1	0.763377	0.000437515	6121.57	10391.1	224742
Tmem220	0.762537	0.000157927	158.44	268.789	338369
Tpk1	0.760932	0.000613432	140.03	237.293	29807
Trim39	0.759741	0.00977886	362.083	613.074	79263
Tjap1	0.758121	2.84406e-10	4488.71	7591.7	74094
Tgfb1i1	0.758101	1.09474e-06	3727.42	6304.04	21804
Eral1	0.757999	0.000317635	2852.91	4824.68	57837
9130011J15Rik	0.757722	2.79652e-07	1874.84	3170.02	66818
Zscan22	0.756687	0.000153125	1424.25	2406.42	232878
4930404N11Rik	0.755538	0.000170547	546.4	922.466	432479
Psmg1	0.752185	0.000201766	4503.08	7584.73	56088
Cirh1a	0.751086	0.000445805	12479	21002.8	21771
Igf1	0.747621	0.00662396	56.7475	95.2804	16000
Inca1	0.746903	0.000587654	188.409	316.185	103844
Rtcd1	0.746666	0.000436651	3594.21	6030.76	66368
6330577E15Rik	0.745709	0.00176854	11012.7	18466	67788
Agxt2l2	0.742677	0.00144894	817.647	1368.15	72947
Uqcc	0.742058	0.0100718	2117.43	3541.53	56046
Zfp143	0.741857	0.00412499	692.304	1157.76	20841
Snrnp200	0.738403	0.000580056	7178.74	11976.5	320632
Wdfy1	0.737211	0.00153891	1748.54	2914.73	69368
Afmid	0.735875	0.000665433	799.479	1331.46	71562
Rasa4	0.734869	2.26964e-05	3835.95	6383.96	54153
Pcid2	0.734748	0.00256859	2559.25	4258.87	234069
Klhl26	0.733707	2.44249e-15	3487.33	5799.1	234378
Ppp6c	0.733073	0.00790074	2338.02	3886.2	67857
Rela	0.732871	1.03059e-06	8947.77	14870.7	19697
RP23-233B9.8	0.731988	0.00463022	237.267	394.083	622665
Nop14	0.730441	0.00962638	5452.6	9046.66	75416
Olfr121	0.72653	0.00800289	14.5295	24.0413	258622
Tssc1	0.726448	0.000262279	3323.68	5499.22	380752
Polr2c	0.725692	8.91328e-05	9889.75	16354.6	20021
Rrp8	0.72538	7.40738e-06	5874.82	9713.06	101867
Lpp	0.725354	1.08078e-06	1925.29	3183.09	210126
Dnajb2	0.725062	1.19323e-06	1464.29	2420.43	56812
Dync2h1	0.724008	0.000742522	272.325	449.817	110350
Clk3	0.723572	0.0023392	3523.59	5818.39	102414
Dock8	0.722534	0.010001	248.947	410.781	76088
Dtwd1	0.721419	0.00149996	764.399	1260.34	69185
Tomm40	0.721351	0.000179113	11346.7	18707.7	53333
Trim27	0.720764	0.00986615	5381.83	8869.55	19720
Taf9	0.720744	1.6672e-08	5897.65	9719.52	108143
Kat5	0.71893	3.04231e-09	1549.74	2550.82	81601
Zfp426	0.714823	6.23802e-05	1008.91	1655.9	235028
Cyb5rl	0.713903	0.00379089	235.77	386.719	230582
Zranb2	0.71149	2.65775e-06	2316.79	3793.73	53861
Zfp346	0.709622	2.67629e-07	1446.04	2364.82	26919
Spp1	0.709554	1.24808e-06	16561.5	27083	20750
Eif1b	0.705609	0.00252081	1064.1	1735.38	68969
Cyb5d2	0.701712	0.00016363	421.366	685.324	192986
BC031781	0.7017	0.00215416	1084.25	1763.45	208768
Polr2e	0.700757	0.00236863	4846.67	7877.57	66420
Lonp2	0.700222	0.000280886	1594.05	2589.95	66887
Gstz1	0.700196	9.74687e-05	934.215	1517.84	14874
Parp2	0.698954	0.00209148	886.161	1438.53	11546
Amotl2	0.697972	0.00966159	10198.8	16544.8	56332
Dclre1c	0.697114	0.0104488	298.867	484.541	227525
Gm8172	0.693454	0.00604917	1175.55	1901.05	666577
Cstf3	0.692775	0.000580754	2997.79	4845.6	228410
Ascc1	0.69064	3.6219e-06	479.752	774.319	69090
Dpep2	0.688663	0.000109753	432.413	696.958	319446
Srr	0.688649	3.37193e-10	1735.29	2796.9	27364
0610010K06Rik	0.688629	1.86996e-10	2932.91	4727.12	71678
Shisa5	0.6874	3.71164e-08	8650.63	13930.8	66940
Trim11	0.686931	0.00284251	1271.72	2047.28	94091
Sarnp	0.686068	0.0109184	763.95	1229.11	66118
Terf2	0.686003	0.000966741	1533.32	2466.84	21750
Arl3	0.681648	1.34592e-05	4028.13	6461.01	56350
Bcap29	0.6806	0.00108682	1049.09	1681.48	12033
Edem2	0.679694	0.000826888	4151.14	6649.3	108687
Becn1	0.676914	9.81887e-06	5410.4	8649.7	56208
Gart	0.676346	0.0030133	6062.02	9687.64	14450
Gtf2a2	0.675785	0.000898578	881.548	1408.24	235459
Ccdc112	0.673774	0.000869257	782.06	1247.57	240261
Ndufa10	0.672723	0.00193245	9748.45	15539.8	67273
Ezr	0.67211	6.55548e-06	1580.27	2518	22350
Oscp1	0.671671	0.00011712	566.919	903.055	230751
Arhgef3	0.670142	0.00453485	168.969	268.869	71704
Nup160	0.668917	0.00701001	1112.55	1768.82	59015
Dus3l	0.66743	3.23185e-06	3096.51	4918	224907
Haus7	0.667033	0.00427416	2037.66	3235.41	73738
Sh3glb1	0.667024	0.000811387	3429.69	5445.65	54673
Acin1	0.666799	0.000484495	4934.3	7833.44	56215
Cog4	0.666239	0.00023543	4583.24	7273.28	102339
Atg7	0.665869	0.00201548	2796.46	4436.65	74244
Ccdc6	0.665643	8.08025e-07	1657.47	2629.21	76551
Gnb5	0.664557	0.000481791	2137.06	3387.41	14697
Aen	0.663632	3.46611e-05	7519.65	11911.6	68048
Elp3	0.662445	0.00836547	3768.49	5964.62	74195
Txndc9	0.661637	0.000663854	6423.96	10161.9	98258
Mocs2	0.660574	0.000816744	3508.59	5546.06	17434
Clk4	0.659303	0.000603179	1861.35	2939.67	12750
Junb	0.659027	2.85593e-05	17935.1	28319.9	16477
Wdr74	0.657631	0.00148997	10114.8	15956	107071
Elac2	0.657627	0.007054	3460.45	5458.8	68626
Brpf1	0.65746	0.00968054	1913.64	3018.39	78783
Tmem126a	0.657125	0.000725466	2754.14	4343.11	66271
Tnks	0.655146	0.000488432	4631.39	7293.4	21951
Cherp	0.653334	0.00265637	6993.77	10999.8	27967
St7l	0.652817	2.66328e-05	852.297	1340.01	229681
Sf3a2	0.652756	0.00274131	15475.4	24330	20222
Foxj3	0.651203	0.00506252	331.087	519.964	230700
Rbm28	0.651022	0.00311346	1869.74	2936.02	68272
Riok2	0.647887	0.00194611	3023.27	4737.07	67045
Fert2	0.646957	0.00164312	1285.12	2012.32	14158
Gprc5a	0.646811	3.52995e-07	3796.77	5944.61	232431
Chid1	0.645071	0.00419051	6652.32	10403	68038
Grwd1	0.644752	4.62073e-06	9666.14	15112.7	101612
Herpud1	0.64462	4.40868e-05	15613.4	24408.8	64209
Mrpl2	0.643084	0.00175392	7125.99	11128.4	27398
Alcam	0.642912	0.00723263	1771.59	2766.29	11658
Orc3l	0.642848	4.10497e-05	1324.14	2067.52	50793
Blcap	0.642758	0.00597002	3575.12	5581.88	53619
Srrm1	0.641513	0.000294618	5340.43	8330.88	51796
Creb3	0.640604	0.00154492	3763.82	5867.73	12913
Dph2	0.639363	0.00122547	1696.76	2642.95	67728
Mapk9	0.638787	0.00283663	994.839	1548.98	26420
Morn2	0.638642	0.00815076	401.862	625.644	378462
Nfkb2	0.637459	0.00590175	7156.91	11133.2	18034
Mrpl45	0.637436	0.000176881	3484.52	5420.39	67036
Orc6l	0.636432	0.000423833	3217.94	5002.23	56452
Zfp410	0.634117	0.00661284	1491.79	2315.24	52708
Smg7	0.633436	0.000372827	4074.18	6320.09	226517
Polk	0.633161	4.57524e-07	1020.55	1582.82	27015
Zfp507	0.631999	0.000312331	1305.43	2023.03	668501
Tfpt	0.631856	0.00308904	1247.04	1932.36	69714
Zfp53	0.628705	0.0091132	904.54	1398.58	24132
Uckl1	0.626671	7.54846e-05	1951.06	3012.43	68556
Vps72	0.626433	1.26878e-07	3617.92	5585.14	21427
Jmjd4	0.626373	0.00220306	395.933	611.193	194952
Mettl1	0.625755	0.00334538	3071.23	4738.96	17299
Phf5a	0.625458	4.34639e-06	8566.3	13215.2	68479
Tars2	0.623895	0.000638223	1080.16	1664.57	71807
Gtpbp5	0.621716	0.00432048	1608.95	2475.7	52856
A330021E22Rik	0.621189	0.00747555	145.533	223.851	207686
Eif6	0.620723	0.0102401	5855.65	9003.92	16418
Zfp189	0.620592	0.00372548	353.671	543.771	230162
Gpbp1	0.619588	7.00006e-05	3159.45	4854.29	73274
Atp6v0a2	0.618949	0.000642676	1863.03	2861.16	21871
Pdhx	0.618328	0.000404781	1342.55	2060.94	27402
C330023M02Rik	0.61571	0.00182613	1953.27	2993.02	231713
Taf1b	0.614035	0.000123297	1067.55	1633.92	21340
Mrps2	0.613243	0.00192639	6606.68	10106.2	118451
Fibp	0.613141	0.00111078	1955.37	2990.91	58249
Ktn1	0.613042	0.000480798	1682.13	2572.78	16709
Tstd2	0.611758	0.0108178	807.263	1233.59	272027
Ndor1	0.611414	3.3739e-05	1486.87	2271.57	78797
Ggnbp2	0.610789	7.19185e-05	5216.15	7965.55	217039
Taok3	0.608108	0.00339563	1602.1	2442.02	330177
Rabl3	0.605601	0.00436755	195.888	298.066	67657
9430015G10Rik	0.605067	0.000814281	1754.57	2668.78	230996
Sh3bp5	0.602848	0.00400163	812.607	1234.12	24056
Ppig	0.600829	0.00032177	4103.91	6223.94	228005
Fkbp15	0.600191	0.00199151	1020.97	1547.7	338355
Nsun6	0.600061	0.00973258	326.019	494.174	74455
Aup1	0.599538	0.00207325	9297.33	14087.6	11993
Exog	0.599408	0.000250682	520.245	788.221	208194
Cobll1	0.599224	0.00247524	851.557	1290.03	319876
Eme2	0.599202	7.13738e-05	872.264	1321.37	193838
Kcmf1	0.597971	0.000792078	14531.3	21994.4	74287
Pwp1	0.596952	0.00401048	6542.15	9895.11	103136
Mrpl10	0.596353	0.00276723	10799.4	16327.6	107732
Cdk7	0.595068	0.00089217	2485.49	3754.44	12572
Snrpa	0.593414	0.0070409	3643.08	5496.72	53607
Nop2	0.593206	0.000717411	10031.2	15133.1	110109
Mkrn2	0.588783	0.00868664	2706.63	4070.71	67027
D11Wsu47e	0.58524	0.00467048	454.994	682.622	276852
Mutyh	0.582297	0.0058964	414.365	620.4	70603
Nosip	0.581109	0.000604038	1601.55	2395.92	66394
Golga5	0.580306	0.00722418	3210.56	4800.32	27277
Neat1	0.578864	0.00325279	6899.96	10306.3	66961
Dcaf4	0.577483	0.00604337	2301.19	3433.93	73828
Prkcsh	0.573326	0.00172179	10610.7	15788.2	19089
Dpysl3	0.572392	0.00241539	20184	30013.3	22240
Nol12	0.572253	0.00317983	2119.83	3151.86	97961
Zcchc7	0.569996	0.00813883	1475.99	2191.13	319885
Mbip	0.568566	0.00388956	1274.94	1890.79	217588
Rhbdd1	0.567714	0.0049131	1528	2264.75	76867
Wdr51a	0.56676	0.000634028	1049.15	1554	70235
Dus2l	0.566298	0.0064447	1842.9	2728.82	66369
Xrn2	0.565998	0.00318163	6305.95	9335.4	24128
Arpc2	0.564054	1.49217e-05	18640.4	27558.2	76709
Zcchc9	0.562661	0.00154122	1574.91	2326.12	69085
Ticam1	0.56187	0.000157918	1904.01	2810.66	106759
Aasdhppt	0.558395	6.24064e-06	921.064	1356.39	67618
Pfdn2	0.556628	0.0102906	5604.92	8243.87	18637
Zfp629	0.555265	0.000496785	1881.27	2764.42	320683
Zmym5	0.553063	0.00637511	216.682	317.915	219105
Slc25a20	0.55162	0.000819783	1114.03	1632.87	57279
Tank	0.547879	0.00916754	1807.59	2642.58	21353
Arih1	0.547159	0.00568966	7059.01	10314.7	23806
Palld	0.54528	0.00564552	5445.24	7946.26	72333
Nudc	0.542664	0.00916185	14906.6	21713.8	18221
Mcart6	0.541579	0.00444733	188.955	275.036	67062
Cops2	0.536305	0.0044163	7989.99	11587.5	12848
Sf3b4	0.535203	0.000819568	8724.28	12642.8	107701
Stap1	0.531387	0.00567666	17.4168	25.1728	56792
Pex12	0.530529	0.00437404	825.079	1191.79	103737
Dtymk	0.530322	0.00285963	2307.74	3332.95	21915
Tmem181b	0.523031	0.0101373	942.355	1354.14	547127
Tsga14	0.522485	0.00126081	880.242	1264.4	83922
Cpsf3l	0.52123	0.00307361	2978.45	4274.61	71957
Nus1	0.52116	0.00105694	3605.02	5173.6	52014
Tmem167b	0.519634	0.000231987	909.086	1303.26	67495
Adrm1	0.518891	0.00188959	8848.43	12678.5	56436
Chmp6	0.518856	0.00261579	2780.69	3984.22	208092
Tprkb	0.518322	0.00553354	1228.03	1758.9	69786
Tmem218	0.516397	0.0103669	407.508	582.891	66279
Fam55d	0.506728	0.0019164	458.325	651.199	244853
Ptgr2	0.506592	0.00260734	1081.05	1535.84	77219
Copz1	0.506525	0.000129943	11436.1	16246.3	56447
Tceb3	0.504813	0.00851069	5189.77	7363.97	27224
Hsf1	0.503155	0.00558991	2831.57	4013.21	15499
Arrb2	0.503128	0.00446635	3957.8	5609.32	216869
Stau1	0.4987	0.000291254	4217.76	5959.44	20853
2410001C21Rik	0.496955	0.00117143	5515.54	7783.71	66404
Zfp553	0.496593	0.00213146	1720.93	2428.02	233887
Psmc1	0.490072	0.0108593	10413.7	14626.2	19179
Zfand1	0.488844	0.00531501	882.023	1237.76	66361
Rnf123	0.480525	4.86457e-06	1963.74	2739.9	84585
Arf4	0.479919	0.00787444	8976.12	12518.7	11843
Dda1	0.476872	0.000214173	10441	14530.9	66498
Cdo1	0.476838	0.00961958	1087.74	1513.8	12583
Pls3	0.470222	0.0015187	12680.2	17566.2	102866
Ngly1	0.466172	4.42451e-05	1912.11	2641.47	59007
Zfp263	0.464057	0.000319052	947.417	1306.88	74120
Nars	0.462706	0.000409146	23252.2	32044.4	70223
Pnkp	0.458049	0.00386038	3596.12	4939.93	59047
Clec16a	0.4478	0.00261087	679.836	927.269	74374
Plod3	0.444653	0.00244507	11038.2	15022.9	26433
Keap1	0.435072	0.00105051	2789.98	3771.99	50868
Mtvr2	0.430926	0.0100597	3740.33	5042.33	17826
Nfyc	0.430897	0.0039047	1999.25	2695.13	18046
Xrcc1	0.426896	0.00956309	5353.42	7196.81	22594
2900064A13Rik	0.426297	0.00361218	6225.56	8365.79	73024
Med9	0.409995	0.00978016	1656.2	2200.56	192191
Ergic2	0.400867	0.00956217	2457.98	3245.27	67456
Asna1	0.398864	0.00391375	13475.1	17766.5	56495
Dad1	0.378492	0.00547208	6572.93	8544.7	13135
Dhx30	0.356587	0.00837247	2824.92	3617	72831
Tcf25	0.322015	0.00738355	11307.4	14135.1	66855
Gapdh	-0.146179	0.00364706	43697	39486.4	14433
Ubc	-0.240129	0.00856478	24477.8	20724.6	22190
Asap1	-0.32111	0.00769306	6824.64	5462.81	13196
Rbms1	-0.326788	0.00577361	7050.74	5621.62	56878
Nfic	-0.362664	0.00714374	15305.8	11903.7	18029
Ddr1	-0.364037	0.0109026	1922.6	1493.84	12305
Tuba1c	-0.372227	0.000100237	30019.1	23192.4	22146
Ubap2l	-0.382418	0.00117544	5594.81	4292.07	74383
Hnrnpa1	-0.383221	0.00304283	12449.5	9545.33	15382
Dnmbp	-0.387382	0.00916194	2398.06	1833.35	71972
Men1	-0.402193	0.00617028	7678.21	5810.15	17283
Uhrf1	-0.404038	0.00132123	10713.9	8096.96	18140
D19Wsu162e	-0.406158	7.81433e-09	9996.6	7543.74	226178
Zdhhc3	-0.419394	0.00978735	2356.94	1762.37	69035
Rbm16	-0.427757	0.00902883	2225.33	1654.35	106583
Phldb1	-0.43041	0.00959675	3430.61	2545.69	102693
Ggta1	-0.430888	0.00832618	3931.09	2916.1	14594
Srpk2	-0.431578	0.00142655	2371.44	1758.3	20817
Osgep	-0.435034	0.000942574	2539.37	1878.31	66246
Capn1	-0.440735	0.00342383	9577.34	7056.19	12333
Nde1	-0.440795	0.0087222	2869.3	2113.89	67203
Snx4	-0.441213	0.000577337	2869.89	2113.72	69150
Mapk14	-0.441395	0.000596618	7084.41	5217.12	26416
St3gal4	-0.443808	0.00921563	1616.28	1188.27	20443
Kif3c	-0.449323	0.0104415	3558.26	2606.02	16570
Rps2	-0.455866	2.09933e-06	24147.1	17605	16898
A730008H23Rik	-0.457965	0.000861172	11623	8461.65	212427
Evi5	-0.457972	0.000476467	2795.63	2035.24	14020
Brd3	-0.461988	0.000755221	3691.8	2680.2	67382
Ipo13	-0.463021	0.00880572	5521.76	4005.84	230673
AI480653	-0.463621	0.00461773	1906.4	1382.45	268880
Anp32b	-0.466962	0.000800445	12190.7	8819.81	67628
Agap3	-0.470072	0.00371321	5835.58	4212.87	213990
Abr	-0.470391	0.00537529	2406.26	1736.77	109934
Dyrk1b	-0.473469	0.000283045	5611.25	4041.39	13549
Leprot	-0.477797	0.0005434	2535.38	1820.59	230514
Zfp521	-0.478871	0.0021127	4206.86	3018.58	225207
Sod1	-0.479107	0.00627313	27492.4	19723.6	20655
Def8	-0.479894	0.00618433	2354.17	1688.01	23854
Timeless	-0.486186	0.00373581	1840.44	1313.91	21853
Rragc	-0.486399	0.00330324	3712.72	2650.16	54170
Pcmtd1	-0.488505	2.4666e-05	1511.78	1077.54	319263
Zfp710	-0.488902	0.00185398	916.831	653.303	209225
Prss23	-0.491308	5.0373e-05	15069	10719.8	76453
Top2b	-0.491478	0.00925454	2712.77	1929.58	21974
Nr2c2	-0.495485	0.000691929	3689.48	2617.03	22026
Lox	-0.496724	0.00827591	13957.5	9891.86	16948
Gm5620	-0.497374	0.000114074	32708.6	23170.6	434428
Sept9	-0.500221	0.00331794	7258.53	5131.77	53860
Cdc7	-0.502531	0.000171991	1166.57	823.44	12545
Cic	-0.506638	3.94478e-05	8352.15	5878.75	71722
Kdm6a	-0.507511	0.00327669	1120.57	788.248	22289
Mef2d	-0.508959	0.00691718	3585.38	2519.55	17261
2310067B10Rik	-0.509123	0.00246571	3708.96	2606.1	71947
Cbx4	-0.510456	0.00376974	4737.23	3325.54	12418
Mast3	-0.512388	0.000166657	2481.64	1739.78	546071
Hsdl1	-0.519515	0.00568443	3768.13	2628.67	72552
Gm13991	-0.519591	0.00622524	10864.3	7578.61	433464
Golga1	-0.520791	0.00163512	721.471	502.858	76899
Hnrnpa3	-0.524308	0.00612154	12766.2	8876.21	229279
Gas7	-0.527395	0.000666873	7510.92	5211.12	14457
Smo	-0.528074	0.00910363	5342.8	3705.12	319757
Mrpl51	-0.530501	0.00106041	11213.8	7763.46	66493
Polg	-0.53179	0.00421697	3160.83	2186.34	18975
Ndst1	-0.532666	0.00398605	6743.33	4661.5	15531
Mid1	-0.533045	1.13921e-06	2231.28	1542.03	17318
Cep192	-0.533092	0.00947944	1343.31	928.326	70799
Bbx	-0.533398	1.07781e-05	2720.12	1879.4	70508
Nfia	-0.533533	0.000284498	971.628	671.259	18027
Foxa1	-0.537999	0.000222574	684.307	471.3	15375
Klhl5	-0.542071	1.36342e-06	1521.24	1044.76	71778
Sfrs1	-0.542723	0.00128147	16432.6	11280.5	110809
Avl9	-0.543381	0.00248085	1555.8	1067.53	78937
Cdc2l6	-0.547121	6.40754e-06	744.309	509.394	78334
Magee1	-0.547725	0.00523194	2024.43	1384.91	107528
1700037H04Rik	-0.548756	5.65997e-06	6824.11	4665.03	67326
Tcf4	-0.550219	0.00438928	2834.92	1936.01	21413
6330416G13Rik	-0.551203	0.000488338	904.929	617.57	230279
Myo9a	-0.552535	0.00109006	618.197	421.5	270163
Sgms1	-0.555289	0.000746251	1514.48	1030.63	208449
Adamtsl4	-0.557341	0.000257677	976.282	663.436	229595
Gm6807	-0.558999	0.000897375	26847.3	18223.2	627889
Psip1	-0.55928	1.23768e-06	3553.72	2411.7	101739
Klf4	-0.561724	0.00968214	8953.41	6065.87	16600
Tnip1	-0.562419	0.00675745	2022.05	1369.26	57783
Rgs12	-0.563805	0.00272759	925.978	626.438	71729
Mlst8	-0.564404	0.00696227	1687.89	1141.41	56716
Pacs2	-0.568655	5.95937e-10	2672.68	1802.04	217893
1110018J18Rik	-0.572252	4.93875e-05	1652.93	1111.71	66129
Rap2a	-0.57388	0.00606058	3965.04	2663.74	76108
Tmem19	-0.576635	0.000895937	3515.76	2357.41	67226
Hmgb1	-0.577902	2.18725e-12	10780.5	7222.23	15289
Hace1	-0.577989	0.000334392	541.218	362.56	209462
Xiap	-0.578432	0.0101904	2143.88	1435.74	11798
BC017647	-0.578644	0.00501483	2410.46	1614.03	216971
Pisd-ps3	-0.579528	4.19594e-05	4804.45	3215.05	66776
Dpy19l1	-0.580745	0.00444897	2263.83	1513.64	244745
Hnrnpa2b1	-0.580833	0.000500949	17662.5	11808.8	53379
D3Ertd751e	-0.581702	0.00331813	95.3722	63.7253	73852
Ogn	-0.58224	0.00138824	4106.38	2742.76	18295
Sin3a	-0.583147	0.000102123	1824.38	1217.79	20466
Akap13	-0.583557	0.000267581	745.627	497.569	75547
Tcf7l2	-0.585584	2.13096e-07	2717.72	1811.03	21416
Midn	-0.587287	5.72179e-11	17782.4	11835.8	59090
Pak4	-0.587988	0.00441464	6360.02	4231.13	70584
Pctk1	-0.588782	0.000920351	13245.9	8807.25	18555
Adam17	-0.590843	0.000918871	2107.86	1399.52	11491
Fyn	-0.593737	0.00326602	5063.14	3354.96	14360
Depdc1a	-0.594122	0.000996086	1276.21	845.419	76131
Zbtb7a	-0.596881	0.000230793	3938.94	2604.36	16969
Zfp238	-0.596964	0.000283875	1933.69	1278.45	30928
Pcdhga9	-0.598493	0.00585679	13939	9205.91	93717
Lrrn4cl	-0.602406	0.00904006	592.61	390.325	68852
Erbb3	-0.603849	0.000150402	3101.66	2040.88	13867
Arhgap28	-0.604944	0.000365917	1555.05	1022.44	268970
Akt3	-0.605738	0.00410235	1397.96	918.647	23797
Pbx1	-0.606282	0.0106325	974.546	640.167	18514
Gm5908	-0.606915	0.00924774	31462.9	20658.5	546052
Ctcf	-0.607414	3.07557e-08	2946.05	1933.7	13018
Laptm4b	-0.607509	0.00178889	12700.4	8335.64	114128
Rcc2	-0.607692	0.000769661	17727.9	11633.9	108911
Fmnl3	-0.609557	0.000191397	2698.75	1768.75	22379
Cdca2	-0.610689	0.000497498	968.127	634.011	108912
Pitpnm2	-0.611407	1.39288e-06	1772.06	1159.91	19679
Slc1a5	-0.611948	0.000682921	17879.7	11698.9	20514
2310061C15Rik	-0.614001	0.00100139	1196.05	781.48	66531
Dzip1l	-0.614207	0.00059513	1517.79	991.555	72507
Gm6988	-0.61522	0.00895064	8527.47	5566.99	629595
Impdh1	-0.617364	0.0010236	5229.15	3408.68	23917
Ccdc80	-0.617712	7.90363e-05	3851.26	2509.88	67896
Nxt2	-0.620649	0.00119667	1913.64	1244.59	237082
Zbtb8os	-0.620877	0.00342013	2105.99	1369.47	67106
Ddhd1	-0.621119	0.000406322	1278.12	830.991	114874
H2afz	-0.621705	1.82573e-05	26002.1	16898.8	51788
Tm9sf3	-0.622077	0.00671583	9893.15	6427.93	107358
Megf8	-0.623498	0.00715313	3639.16	2362.16	269878
Cbx5	-0.623747	0.000327823	8202.19	5323.09	12419
Qk	-0.624595	0.000792273	4531.06	2938.85	19317
Fam168a	-0.625049	0.000275556	4650.85	3015.6	319604
Bub1b	-0.630291	0.0108721	3165.74	2045.22	12236
Gm5469	-0.631057	2.11877e-05	20445.9	13202	432946
Tmem65	-0.635737	0.00559618	3315.09	2133.63	74868
Ammecr1	-0.637802	0.000701575	2072.36	1331.89	56068
Gm2030	-0.63822	0.000908247	728.962	468.361	100039065
Dnajb5	-0.638932	0.0011756	385.615	247.637	56323
Cdc42bpa	-0.638939	0.00894397	1432.5	919.93	226751
Ptch1	-0.63924	0.00213582	850.906	546.325	19206
Ppap2a	-0.642176	0.000330107	5070.49	3248.9	19012
Slc25a42	-0.643157	0.00190096	291.051	186.363	73095
Fign	-0.644211	0.00772045	199.108	127.398	60344
Heatr5a	-0.645845	0.000969381	1641.14	1048.88	320487
Arhgef10	-0.647781	8.0011e-05	2278.41	1454.22	234094
Mtmr12	-0.650043	0.00617217	3131.05	1995.3	268783
Pde8b	-0.651703	0.000507998	291.238	185.381	218461
Trim3	-0.652405	0.0069595	6197.3	3942.84	55992
Arpc5	-0.655407	9.20107e-07	6945.13	4409.44	67771
Gm1993	-0.655414	2.61432e-05	956.851	607.498	100038977
Bcl9l	-0.655735	0.000116266	13230.5	8398.08	80288
Hmgn3	-0.65596	0.00375463	1890.44	1199.77	94353
Fam83h	-0.656063	0.000900481	1974.64	1253.12	105732
Gna12	-0.656891	0.00371342	7127.17	4520.36	14673
Tesk2	-0.657392	1.8688e-05	3514.44	2228.23	230661
Numbl	-0.659762	3.03252e-08	8293.22	5249.47	18223
Elovl1	-0.661073	6.74664e-07	5579.77	3528.69	54325
Esco2	-0.662441	0.000122073	800.997	506.076	71988
Stim1	-0.662501	0.00020084	2519.18	1591.57	20866
Pknox1	-0.664353	2.52835e-07	1169.2	737.732	18771
Ccng2	-0.66751	0.00177217	1031.13	649.19	12452
Tcfap2a	-0.668213	1.24166e-08	1704.41	1072.56	21418
Gm3534	-0.668797	0.00261052	36761.6	23124.2	100041831
Gm5566	-0.669294	0.00241595	18881.3	11872.8	433968
Cpt2	-0.672647	0.00300721	4585.96	2877.02	12896
Ppfia3	-0.672909	0.00168006	957.054	600.304	76787
Strn	-0.679098	0.00268109	3857.09	2408.97	268980
Gm7806	-0.679643	0.00232492	21832.8	13630.6	665821
Wee1	-0.6808	0.00945066	2465.91	1538.28	22390
Fam102b	-0.684883	4.32867e-05	4294.5	2671.42	329739
Crebl2	-0.684985	0.000319782	721.598	448.843	232430
Hmg1l1	-0.686335	0.00025613	11713.3	7278.99	434174
Rbmx	-0.692756	0.00054183	891.429	551.501	19655
Adamts10	-0.694301	0.00178147	352.007	217.543	224697
Large	-0.694433	0.00253292	2797.71	1728.85	16795
Cenpf	-0.694979	0.0046105	1509.99	932.75	108000
Pcdhb17	-0.695083	0.00478534	816.846	504.544	93888
P2rx4	-0.696035	0.000523526	1263.14	779.692	18438
H6pd	-0.696143	0.000184613	820.504	506.432	100198
A430108E01Rik	-0.697634	1.48233e-05	6054.14	3732.88	384382
Minpp1	-0.69791	0.0007417	5747.48	3543.12	17330
Ddx26b	-0.698442	0.00525272	337.529	207.998	236790
Phf17	-0.702781	9.8696e-07	2533.45	1556.52	269424
Tiam1	-0.702831	0.000924851	246.291	151.313	21844
Elovl6	-0.703935	3.90204e-06	3035.58	1863.53	170439
Cdc42ep3	-0.704299	6.77148e-05	3824.54	2347.27	260409
Ogt	-0.704319	7.71333e-07	2167	1329.96	108155
Gys1	-0.704613	0.000296103	5670.44	3479.42	14936
Anp32e	-0.704847	0.000554335	3656.38	2243.21	66471
Dcbld2	-0.70556	4.29365e-07	4707.55	2886.69	73379
Cdc42se2	-0.706034	0.00169411	3967.16	2431.88	72729
F730047E07Rik	-0.706349	0.00724176	858.453	526.12	212377
Usp7	-0.706578	0.00679049	2848.4	1745.42	252870
Tmem200b	-0.711331	5.73867e-06	1609.89	983.25	623230
Cotl1	-0.711624	0.00938675	278.725	170.198	72042
H2afx	-0.713312	3.91978e-05	4018.09	2450.71	15270
B4galnt1	-0.713796	2.66887e-07	2002.09	1220.7	14421
Mamstr	-0.714103	0.0023556	154.759	94.3385	74490
Igfbp4	-0.714897	0.00172929	5830.16	3552.02	16010
Cdk2ap2	-0.717619	0.00191408	27754.6	16877.6	52004
Gm7418	-0.717692	0.006529	26063	15848.1	664947
Ctdsp2	-0.717742	2.017e-09	17102.8	10399.3	52468
Zbed3	-0.718485	4.36288e-05	5020.15	3050.93	72114
Xylt2	-0.719037	0.00198907	722.441	438.885	217119
Trim16	-0.719208	0.00017931	2608.84	1584.69	94092
Sertad4	-0.719254	0.0013023	2847.64	1729.69	214791
Srxn1	-0.724043	2.09855e-05	6353.8	3846.58	76650
Clcn4-2	-0.725011	4.60733e-05	1969.56	1191.57	12727
Rin2	-0.726758	1.91915e-05	1118.17	675.665	74030
Sgk3	-0.726814	0.00543582	288.09	174.075	170755
Tnks2	-0.72828	0.000197544	8699.85	5251.43	74493
Gpr137b	-0.72842	0.00305067	1256.89	758.616	83924
Xpo1	-0.730797	0.00373952	5453.75	3286.27	103573
Mgat3	-0.732138	0.00324016	1066.65	642.133	17309
2810408I11Rik	-0.73484	0.00541002	1629.19	978.956	69941
Glt25d1	-0.734931	4.29346e-06	9345.65	5615.3	234407
Dennd2a	-0.735563	1.13333e-06	790.347	474.669	209773
Smarcd1	-0.735666	0.00863659	3989.12	2395.63	83797
Klf3	-0.736348	0.000122558	3672.09	2204.2	16599
Ar	-0.737121	0.000290308	866.068	519.585	11835
Adarb1	-0.738719	0.00943482	1135.82	680.666	110532
Dennd2c	-0.739486	5.31317e-05	485.289	290.665	329727
Phf15	-0.739551	8.60915e-05	1346.66	806.547	76901
Bcl9	-0.739567	0.00546633	726.349	435.024	77578
Tob1	-0.739928	0.0106262	22845	13678.9	22057
2310030G06Rik	-0.740238	0.00232519	1414.14	846.564	66952
Plekha1	-0.740706	0.00334675	1853.38	1109.15	101476
Mif4gd	-0.743238	2.22746e-05	1861.84	1112.26	69674
Hoxc4	-0.744932	0.00152188	831.532	496.172	15423
Plekhh3	-0.746214	8.1223e-07	1302.66	776.604	217198
Ssh1	-0.74721	1.99529e-07	1102.59	656.873	231637
Tmem30a	-0.747955	0.000238022	2528.81	1505.77	69981
Zfp628	-0.74859	0.00312983	3122.65	1858.55	232816
Zfp618	-0.749189	0.0099428	162.403	96.6194	72701
Klf6	-0.749292	0.000156815	11805.5	7023.03	23849
Gm5081	-0.749561	0.00567624	2955.44	1757.85	328099
3110039M20Rik	-0.751079	0.000343867	157.368	93.5017	67293
Olfr532	-0.751386	0.00974961	47.3444	28.1241	259028
Flcn	-0.751979	6.29665e-06	3841.71	2281.16	216805
Rpain	-0.752504	3.40031e-07	638.133	378.778	69723
Tbc1d4	-0.752653	0.00510377	442.723	262.761	210789
Fubp1	-0.754193	0.000421102	2945.56	1746.36	51886
Ankle1	-0.754487	0.000374386	967.709	573.617	234396
Rnls	-0.755582	0.00140358	1239.84	734.368	67795
Gm5473	-0.757892	0.0044137	28464	16832.4	432959
Pgpep1	-0.759552	0.00269526	1825.19	1078.1	66522
Sc4mol	-0.760806	0.000141539	20519.2	12109.7	66234
Tmeff1	-0.763172	0.000565846	1976.59	1164.6	230157
Cdkn2b	-0.76353	0.0028074	2955.72	1741.07	12579
Siah1a	-0.763811	0.0005046	4435.52	2612.25	20437
Rtn3	-0.764116	0.00282121	13825.4	8140.58	20168
Hpcal1	-0.76462	0.00496559	644.239	379.204	53602
Rab11fip1	-0.764641	5.84321e-06	1933.01	1137.77	75767
B230312A22Rik	-0.764755	0.000416605	2006.89	1181.16	230088
Fkbp14	-0.765846	1.32117e-14	1644.6	967.203	231997
Mtmr15	-0.76676	0.00527069	118.852	69.8534	330554
Gm5593	-0.767427	1.288e-05	7422.28	4360.33	434175
Pcdhb14	-0.771099	0.00761911	240.136	140.713	93885
Ing1	-0.771486	0.000892245	2392.76	1401.71	26356
Galnt2	-0.771521	0.0101786	12364.1	7242.86	108148
Itgbl1	-0.771562	0.00332962	1158.86	678.839	223272
Epb4.1	-0.771774	2.67018e-07	766.384	448.869	269587
Lbr	-0.77226	0.000343141	6987.3	4091.06	98386
Lpin1	-0.772428	1.07485e-07	891.473	521.896	14245
Dynll2	-0.772678	0.00116624	1080.3	632.334	68097
Tbl1xr1	-0.775559	4.42093e-08	2209.53	1290.73	81004
Gclm	-0.775868	0.00727375	7018.84	4099.26	14630
Gm10451	-0.777842	0.0100286	37.0247	21.5942	100041694
Sqle	-0.778091	5.42597e-09	21279	12408.6	20775
B4galt1	-0.778834	7.13413e-06	3600.36	2098.43	14595
Ablim1	-0.780905	0.0109164	197.451	114.917	226251
Sema6c	-0.781778	2.73275e-06	64.4071	37.4624	20360
Prune	-0.781926	0.0081122	953.123	554.326	229589
Clstn1	-0.783203	0.00472492	5377.61	3124.8	65945
D14Ertd449e	-0.784042	0.0102844	757.333	439.811	66039
Slc27a1	-0.7847	0.0022542	2917.39	1693.46	26457
2310028H24Rik	-0.785587	5.59041e-07	2980.16	1728.84	71901
Tlk1	-0.785781	1.79587e-05	3014.25	1748.38	228012
Fhod1	-0.787429	0.00111028	4167.05	2414.29	234686
Arhgap23	-0.787458	0.00377635	5650.21	3273.53	58996
Hyls1	-0.78785	9.44202e-05	2051.2	1188.07	76832
Gm6421	-0.788413	8.84384e-06	18346.5	10622.2	623365
Mdm4	-0.78914	1.06315e-07	2607.19	1508.75	17248
Dennd4a	-0.792358	0.00304622	1031.27	595.456	102442
Rmnd5a	-0.794264	0.00850678	2331.39	1344.37	68477
Lhfpl2	-0.795214	0.00123753	3856.62	2222.41	218454
Ubtd1	-0.797564	3.04625e-08	8026.46	4617.78	226122
Nuf2	-0.798789	0.000639164	2015.76	1158.73	66977
Fam101b	-0.801819	0.000571843	804.541	461.505	76566
Ccnb1	-0.803201	0.000198299	5985.07	3429.9	268697
Adamtsl2	-0.803217	0.0103033	73.0845	41.8825	77794
Sigmar1	-0.80322	4.52164e-05	2996.57	1717.24	18391
Ncapg2	-0.804574	0.000282266	461.402	264.167	76044
Aig1	-0.80607	0.00579667	308.505	176.446	66253
Lpcat3	-0.808019	0.000508514	11172.6	6381.39	14792
Alg9	-0.809545	0.0109538	2218.69	1265.9	102580
Rab11fip2	-0.809781	0.00161679	2073.36	1182.79	74998
Cdc42ep1	-0.809925	0.00245816	7955.04	4537.65	104445
Arhgef10l	-0.812932	1.34417e-06	1003.73	571.348	72754
Tbc1d25	-0.813255	0.000228835	1790.38	1018.9	209815
Efhd2	-0.814081	5.69993e-06	4955.75	2818.68	27984
Atp2a3	-0.81444	7.73454e-05	800.13	454.977	53313
Ulk2	-0.815708	0.00486201	1009.69	573.633	29869
Ankrd57	-0.815724	0.00808936	588.945	334.593	268301
Mknk2	-0.816892	0.000368679	8246.5	4681.24	17347
Ier2	-0.818191	0.000764299	9220.76	5229.58	15936
Atxn7l3	-0.818863	2.37739e-07	5053.2	2864.6	217218
Gatc	-0.821531	0.00218995	1651.02	934.214	384281
Plekhg2	-0.822276	1.37668e-14	3678.54	2080.4	101497
Ppp1cc	-0.822592	1.13032e-10	12386.1	7003.4	19047
Adcy7	-0.823301	0.00285047	254.522	143.842	11513
Efcab4a	-0.82456	0.000688169	671.454	379.139	213573
Zfp827	-0.827059	4.35382e-05	1465.2	825.899	622675
Lmf1	-0.827643	0.00588796	132.51	74.6628	76483
Tdg	-0.828294	1.36971e-07	4424.2	2491.69	21665
Cpne8	-0.8283	0.00104479	1813.37	1021.27	66871
Mmab	-0.829929	0.00459129	855.439	481.233	77697
Slc31a1	-0.830302	0.00129301	1674.17	941.574	20529
Tgfbr3	-0.831611	1.17266e-06	2728.83	1533.33	21814
Arhgef11	-0.832185	1.10478e-08	1379.98	775.106	213498
Cth	-0.832512	0.00447073	6749.56	3790.22	107869
Gm16519	-0.834351	0.0024483	19776.1	11091.1	546695
Irak2	-0.834735	0.000257253	1656.91	929.008	108960
Pias3	-0.835881	1.21569e-13	1990.41	1115.11	229615
Ubl3	-0.83625	0.00961497	4855.51	2719.56	24109
Gm7083	-0.838773	0.0107263	10625.2	5940.72	632248
Gm7934	-0.839003	0.00284173	9174.7	5128.93	666111
Cdc45l	-0.840759	0.000756342	3690.21	2060.43	12544
Tet3	-0.84177	9.50787e-09	2010.28	1121.65	194388
Tenc1	-0.84269	2.8223e-07	11891.1	6630.53	209039
Fam43a	-0.845575	4.09573e-06	2675.19	1488.71	224093
Gale	-0.846456	1.43326e-05	3543.76	1970.86	74246
Cdc42ep4	-0.848004	0.000970629	1221.03	678.348	56699
Amd1	-0.849215	0.000705464	3516.67	1952.06	11702
Rab11b	-0.851014	2.66165e-10	10792.7	5983.41	19326
S1pr3	-0.85803	0.000498218	3141.02	1732.92	13610
Zmynd8	-0.860827	2.0673e-06	2979.62	1640.69	228880
Figf	-0.862032	2.1287e-06	1845.03	1015.09	14205
Tarbp2	-0.863029	1.10254e-07	1810.74	995.538	21357
Ahdc1	-0.865464	1.62483e-05	3199.49	1756.1	230793
Depdc6	-0.866722	1.43093e-11	2374.46	1302.13	97998
Gtse1	-0.867256	1.95643e-05	6909.04	3787.46	29870
Gm3555	-0.868036	0.00798288	2337.2	1280.53	100041868
Gm6115	-0.869683	7.65969e-05	16643.4	9108.37	619937
Fam116a	-0.870028	0.000228021	770.23	421.421	211922
2010317E24Rik	-0.872245	0.00622524	392.333	214.33	72080
Asf1b	-0.872567	1.18222e-05	5284.69	2886.36	66929
Dagla	-0.873242	0.000125789	1623.05	886.054	269060
Chek2	-0.873406	8.95658e-06	271.775	148.35	50883
Mgat5	-0.876546	0.0073474	273.42	148.924	107895
H3f3a	-0.878193	0.00148987	6197.97	3372	15078
5330426P16Rik	-0.878299	6.62959e-12	1172.58	637.894	68190
Kpna2	-0.878457	0.00030666	27833.3	15139.9	16647
Sfrs5	-0.880368	1.39913e-06	8613.95	4679.35	20384
Idi1	-0.880613	4.19203e-09	13184.5	7161.01	319554
Nedd9	-0.881185	3.47154e-08	3678.77	1997.28	18003
Ptms	-0.881412	4.78079e-06	3844.55	2086.96	69202
Mid1ip1	-0.881776	0.00358668	4617.29	2505.8	68041
Cdk2	-0.882404	0.000345481	8093.64	4390.5	12566
Slc37a3	-0.882613	4.79246e-06	2164.07	1173.76	72144
Cnnm2	-0.883128	0.000183709	1580.4	856.877	94219
Slc35b4	-0.883432	0.000644453	2545.35	1379.77	58246
9230114K14Rik	-0.884136	0.0075099	380.201	205.997	414108
Osr1	-0.885625	2.58624e-08	8082.88	4374.88	23967
Sh3tc1	-0.885952	1.29808e-07	383.042	207.276	231147
6430598A04Rik	-0.886493	7.14566e-05	159.324	86.1825	243300
Brwd1	-0.887057	8.59437e-06	1918.26	1037.23	93871
Tle3	-0.887706	1.41484e-10	4740.42	2562.07	21887
Zfp568	-0.889226	0.00484396	1146.99	619.265	243905
Gm3232	-0.890429	0.000397636	15516.3	8370.33	100041248
Nptxr	-0.890579	7.84701e-05	1559.33	841.097	73340
Accn2	-0.891021	1.13499e-05	5045.74	2720.83	11419
Slc6a9	-0.892046	0.00788314	11357.8	6120.17	14664
Fam83d	-0.892176	0.00657191	1822.87	982.164	71878
Trappc1	-0.893683	6.28549e-05	4905.54	2640.35	245828
9030617O03Rik	-0.894351	0.000602374	3364.39	1810.01	217830
Wisp1	-0.8955	4.08007e-13	9825.21	5281.65	22402
Fgf21	-0.895686	0.000104792	2026.35	1089.15	56636
Rgl1	-0.89701	0.00269946	1436.98	771.654	19731
Fkrp	-0.897415	1.34362e-10	6486.58	3482.31	243853
C78283	-0.899536	4.48221e-07	2027	1086.59	97232
Slc39a10	-0.90098	0.00309364	1228.62	657.955	227059
Dgcr2	-0.903648	2.28007e-07	7503.27	4010.75	13356
Ppapdc1b	-0.905019	2.44294e-07	2070.4	1105.65	71910
Gm16375	-0.908809	7.87052e-06	27590.8	14695.5	674419
Bhlhe40	-0.908878	0.00642531	8616.76	4589.28	20893
Ccng1	-0.908959	2.13224e-08	8357.91	4451.16	12450
Zbtb7c	-0.909851	6.29019e-12	720.018	383.223	207259
Ppp1r3d	-0.910488	1.59796e-05	536.538	285.441	228966
Gusb	-0.912223	0.00194964	3287.73	1746.99	110006
Omd	-0.912899	3.9416e-06	179.433	95.2997	27047
Cd276	-0.914635	0.000332094	3868.85	2052.34	102657
Ptn	-0.914925	2.55351e-14	4679.96	2482.12	19242
Hipk3	-0.915518	0.00201713	4623.98	2451.42	15259
Trerf1	-0.918218	1.4726e-06	1178.21	623.462	224829
Tbc1d2b	-0.920319	0.00431882	81.788	43.2161	67016
Zfp40	-0.921891	0.00656514	175.82	92.8008	22700
Rnf170	-0.924312	3.32282e-06	814.276	429.068	77733
Ift80	-0.927448	5.70169e-06	1057.4	555.967	68259
Ppp2r5a	-0.92759	5.58482e-05	4809.74	2528.65	226849
Bcor	-0.927923	8.13576e-06	2170.32	1140.75	71458
Vash2	-0.92823	0.00037008	732.924	385.154	226841
3300005D01Rik	-0.928342	0.00270145	2006.53	1054.36	78512
Ccnf	-0.928885	0.00175895	1475.2	774.869	12449
Wipi1	-0.929339	0.00128101	1677.45	880.829	52639
Tet1	-0.931742	0.0014085	100.718	52.7987	52463
Tmem194b	-0.932819	8.94298e-05	172.185	90.1962	227094
Ccdc85c	-0.933168	0.000135303	776.191	406.497	668158
Zbtb38	-0.934308	8.09368e-07	1415.46	740.703	245007
Rassf3	-0.935529	3.98022e-09	623.495	325.995	192678
Galc	-0.936441	4.79057e-05	1426.05	745.142	14420
Pdgfrb	-0.93762	5.77748e-06	3049.28	1592.01	18596
Cited2	-0.938099	0.000449446	8810.18	4598.21	17684
Klhl9	-0.940331	9.77976e-07	2606.75	1358.41	242521
Pappa	-0.942631	0.00129148	5995.28	3119.24	18491
6230409E13Rik	-0.945708	8.88274e-06	1822.91	946.407	76132
Gprc5b	-0.947147	0.00274873	827.352	429.112	64297
Cdkn2d	-0.948664	9.29836e-06	1197.71	620.546	12581
Brunol5	-0.952317	1.03112e-09	774.012	400.011	319586
Adrb2	-0.952455	0.00690936	1459.09	753.987	11555
Gm4248	-0.953947	0.0022186	8279.93	4274.25	100043129
RP23-100C5.8	-0.954438	0.000480865	315.272	162.694	241638
Tmem44	-0.955099	0.010435	64.6824	33.3636	224090
Vegfb	-0.958213	2.66965e-09	8630.7	4442.17	22340
Wasf1	-0.958369	2.86703e-08	807.933	415.793	83767
Nxph4	-0.96133	0.00170054	546.344	280.593	104080
Bmpr1a	-0.962187	0.00134586	996.36	511.41	12166
Gm10259	-0.962383	4.49688e-05	12123.2	6221.71	100039592
Tnfsf12	-0.964579	0.000459669	1817.08	931.121	21944
Pcdhb22	-0.964669	1.23412e-08	469.895	240.772	93893
Pdcl	-0.965782	1.21842e-07	4245.73	2173.82	67466
Cyp39a1	-0.966328	0.00342682	294.859	150.911	56050
Adamtsl5	-0.970724	6.1239e-05	2268.64	1157.57	66548
Sdc1	-0.971103	2.45787e-05	6914.31	3527.1	20969
Sesn1	-0.972155	0.00334192	770.343	392.678	140742
Rrm2	-0.975805	0.00356607	4764.18	2422.38	20135
Osr2	-0.97583	0.000237855	322.092	163.767	107587
6430527G18Rik	-0.976068	0.00404006	8233.91	4185.82	238330
Ifi30	-0.976072	5.57359e-05	8740.7	4443.44	65972
Mphosph9	-0.977056	8.03692e-06	269.483	136.902	269702
9830001H06Rik	-0.979806	0.00561525	258.794	131.221	320706
Wdsub1	-0.98177	3.12967e-10	861.568	436.262	72137
Rara	-0.981811	1.21782e-08	2865.08	1450.71	19401
Arap1	-0.982343	3.35404e-08	8083.2	4091.37	69710
Fzd1	-0.984716	2.339e-05	8384.52	4236.91	14362
Gm6801	-0.985593	0.00894739	966.072	487.884	627866
Ints7	-0.98825	2.99411e-05	2317.97	1168.46	77065
Cbr2	-0.989364	0.000651694	7684.44	3870.65	12409
B3gnt1	-0.98973	9.15048e-06	6316.54	3180.83	108902
Btd	-0.997377	0.00853105	1346.08	674.266	26363
Abi2	-0.997921	6.68924e-11	1312.7	657.294	329165
Pfn2	-1.00001	7.22997e-09	1327.14	663.563	18645
Jarid2	-1.00049	5.92501e-05	298.5	149.199	16468
Orc1l	-1.0047	9.60243e-07	1414.12	704.759	18392
C920009B18Rik	-1.00731	0.00741353	470.413	234.017	606736
Scn1b	-1.00779	5.36078e-08	649.063	322.785	20266
Rora	-1.00856	1.00236e-05	329.631	163.84	19883
Tgfbr1	-1.00912	0.00168898	735.994	365.677	21812
Fam5c	-1.01079	0.00478535	1238.55	614.661	215378
Hivep2	-1.01194	4.51486e-05	1219.91	604.927	15273
Kif20b	-1.01338	7.52731e-14	1298.04	643.031	240641
Dhcr24	-1.01358	3.40263e-06	14395.7	7130.41	74754
Arpc1a	-1.01459	6.12859e-06	9907.14	4903.74	56443
Ldlr	-1.01649	0.00249677	4410.52	2180.19	16835
Foxo6	-1.01796	0.000427125	1036.24	511.711	329934
Fbxo32	-1.02016	0.00082257	886.063	436.884	67731
Peg3	-1.02159	2.77556e-15	690.341	340.043	18616
Add3	-1.03076	1.05993e-12	3286.81	1608.74	27360
Cd248	-1.03226	1.39001e-05	11915.7	5826.09	70445
Calm1	-1.03248	0.000721757	2316.33	1132.39	12313
Egr3	-1.03268	0.00185799	157.765	77.116	13655
Gm6506	-1.03279	0.00842331	12895.4	6302.8	624454
Gm4443	-1.03504	0.00752504	47.8705	23.3609	100043448
Bnip3	-1.03703	8.374e-05	9004.78	4388.3	12176
Nlrp4f	-1.03716	6.45625e-07	288.329	140.498	97895
Dennd2d	-1.03753	6.98951e-05	387.456	188.753	72121
Kdsr	-1.03902	3.49318e-08	2800.27	1362.78	70750
Pip5k1c	-1.04106	8.3365e-10	5814.02	2825.43	18717
Adm	-1.04171	7.81977e-05	8306.6	4034.96	11535
Pole2	-1.0421	0.000608796	547.107	265.685	18974
Ebpl	-1.04906	0.000652744	813.851	393.319	68177
Atp6v0a4	-1.04962	0.00414364	171.896	83.0424	140494
Zfp862	-1.05485	6.54724e-06	2530.45	1218.03	58894
9930012K11Rik	-1.05511	1.91048e-06	969.958	466.803	268759
Dab2ip	-1.0573	0	3124.73	1501.53	69601
Tbx3	-1.07079	0.00320506	662.457	315.368	21386
Rcor2	-1.0714	1.01131e-09	3788.25	1802.66	104383
Col8a1	-1.07824	6.07511e-06	4977.99	2357.61	12837
Gm6793	-1.07949	0.00364711	18170.8	8598.36	627828
Pcdhb5	-1.08393	0.0104027	2373.22	1119.54	93876
Gpsm1	-1.08469	9.13963e-11	1149.4	541.934	67839
Ctsk	-1.08494	1.06429e-06	4016.32	1893.34	13038
Mmp11	-1.09009	0	14314.1	6723.79	17385
Stard4	-1.09593	2.9651e-05	1767.31	826.808	170459
Gm2241	-1.09792	0.00031757	7613.91	3557.13	100039447
B3gnt9	-1.09936	2.51591e-09	2573.66	1201.19	97440
Tifa	-1.10219	2.75779e-06	135.622	63.1738	211550
Pcyt1b	-1.10485	1.50289e-07	1162.38	540.452	236899
Wdhd1	-1.1069	0.00230127	917.241	425.867	218973
Ifna12	-1.10834	0.00701904	182.748	84.7637	242519
Slc36a1	-1.1189	1.27776e-07	2269.65	1045.05	215335
Itpripl1	-1.11951	2.71043e-08	1266.59	582.948	73338
Eif4ebp2	-1.12151	5.69544e-14	4998.33	2297.29	13688
Megf9	-1.12281	0.000361822	742.306	340.867	230316
Cdc42ep5	-1.12503	2.81246e-07	667.303	305.952	58804
Mat2a	-1.12528	2.64117e-09	9315.93	4270.54	232087
Fam171b	-1.13078	0.000260036	1200.09	548.042	241520
Fzd2	-1.13227	2.12611e-05	5718.03	2608.55	57265
Tmem74	-1.13569	0.001776	259.328	118.024	239408
Fam53b	-1.13629	0	2928.81	1332.4	77938
Obfc2a	-1.13686	8.31491e-05	1223.65	556.453	109019
Fam53c	-1.13941	3.18279e-11	3990.25	1811.35	66306
Galnt4	-1.14047	0.00103346	713.867	323.819	14426
Als2	-1.14146	0.00016807	840.322	380.919	74018
Apaf1	-1.14191	1.77782e-07	958.428	434.321	11783
Kdelc2	-1.14238	0.000348985	2269.28	1028.01	68304
Gas1	-1.14427	0.000720383	13454.2	6086.91	14451
Pdgfra	-1.14437	2.56945e-07	2294.35	1037.94	18595
Hic1	-1.14514	1.85144e-08	2216.33	1002.1	15248
Hspb8	-1.14595	6.91375e-06	8038.2	3632.4	80888
5930403N24Rik	-1.14727	0.000197642	231.437	104.489	320504
Spry1	-1.15117	0	9768.72	4398.47	24063
Slc12a5	-1.15331	0.00550626	86.7097	38.9839	57138
Rhoq	-1.15541	3.17191e-13	6205.02	2785.67	104215
Bbs12	-1.1564	0.000298931	565.699	253.79	241950
Spn	-1.15963	0.00663123	321.69	143.998	20737
Paqr8	-1.15973	0.000442528	84.524	37.8327	74229
Marcksl1	-1.16061	0.000187861	6948.71	3108.32	17357
Nr4a1	-1.16116	0.0105419	2352.19	1051.79	15370
Arhgef19	-1.1642	1.97398e-05	665.938	297.15	213649
E2f2	-1.16674	0.00156435	164.133	73.1092	242705
F3	-1.16781	4.92704e-10	2875.89	1280.04	14066
Aacs	-1.18015	2.41004e-07	9154.55	4039.95	78894
Gpr85	-1.18063	0.00375099	685.671	302.489	64450
Ccnyl1	-1.18393	2.26156e-05	4252.34	1871.67	227210
Ddit4	-1.18442	0.00050751	1059.65	466.249	74747
Casp3	-1.18645	3.26371e-06	2909.97	1278.59	12367
Foxc1	-1.19077	2.78519e-06	2381.5	1043.26	17300
Furin	-1.19315	0.00011973	11393.3	4982.83	18550
Hba-a1	-1.19518	0.00347453	627.3	273.962	15122
Pvrl1	-1.20562	3.57765e-06	2776.71	1203.93	58235
Zfp703	-1.20741	0	5233.73	2266.44	353310
C1qtnf6	-1.20798	0	2818.69	1220.14	72709
Gm6153	-1.21967	0.000454184	11685.8	5017.64	620454
Krt80	-1.22032	0.00500531	1133.82	486.622	74127
Ttyh3	-1.22425	7.43706e-06	10022.1	4289.65	78339
Lbh	-1.22469	0.000999703	3227.64	1381.07	77889
Fam57a	-1.23512	3.61679e-05	2226.58	945.868	116972
Gramd1b	-1.23881	7.52935e-11	643.707	272.753	235283
Ccne1	-1.2414	0.00307807	4734.94	2002.7	12447
Tspan15	-1.24469	0.00141523	1029.25	434.339	70423
Pam	-1.24831	0.000370073	7973.04	3356.19	18484
Dhcr7	-1.25876	3.38239e-11	3230.17	1349.9	13360
Impact	-1.26025	4.37618e-06	2852.38	1190.78	16210
Slc19a2	-1.26136	4.04377e-12	4601.24	1919.41	116914
0610007P14Rik	-1.26236	2.55715e-09	1920.82	800.713	58520
Bmper	-1.26296	6.93983e-06	1317.31	548.906	73230
Hhipl1	-1.26449	0.00484977	216.121	89.9596	214305
Adamts7	-1.26868	0.000965338	279.191	115.876	108153
Hba-a2	-1.26933	1.94931e-09	457.316	189.718	110257
Sdpr	-1.26956	0	1507.12	625.132	20324
Acsf2	-1.27053	1.65645e-13	4652.58	1928.53	264895
Ccne2	-1.27299	2.93006e-05	615.402	254.654	12448
Slc5a6	-1.27448	6.62775e-05	1703.23	704.07	330064
Gm5602	-1.27468	4.81222e-07	102.209	42.2444	434249
Srl	-1.2748	0.000199439	161.093	66.5767	106393
Egln3	-1.27704	0.000332463	1262.51	520.963	112407
Gm3835	-1.27963	0.000176236	9145.41	3767.01	100042421
Spry3	-1.28474	2.33892e-11	381.71	156.671	236576
C330008G21Rik	-1.28969	0.00019858	1886.35	771.593	77645
Dpt	-1.29377	6.52925e-06	368.838	150.443	56429
Gm14148	-1.29792	0.000597803	19056.1	7750.33	100043839
C230062I16Rik	-1.30288	0.0030558	95.3675	38.6539	625421
Bach1	-1.30551	0.00024644	769.703	311.405	12013
Gm3556	-1.31991	1.7897e-06	119.144	47.7243	100041870
Sephs2	-1.32311	0	16400.9	6554.97	20768
Unc5b	-1.33148	5.15143e-14	1839.56	730.97	107449
Tpcn1	-1.33261	3.11455e-09	1487.93	590.784	252972
Mtcp1	-1.34237	0.00693481	143.905	56.7523	17763
Casp6	-1.34444	0.00140057	1066.2	419.877	12368
Cdsn	-1.34508	1.91909e-06	27589.3	10860	386463
Ccna2	-1.34852	7.47071e-06	2727.77	1071.18	12428
Gm3301	-1.35233	0.00628795	1156	452.758	100041378
Clspn	-1.35692	5.306e-06	647.863	252.935	269582
Tk1	-1.36179	4.28213e-13	4440.92	1727.95	21877
Mxd3	-1.37054	5.87539e-07	332.697	128.669	17121
Ak3l1	-1.37514	1.65293e-10	2201.47	848.699	11639
Gdf15	-1.37923	2.4853e-07	424.086	163.029	23886
Trim65	-1.38355	1.37566e-06	427.371	163.8	338364
Hmx2	-1.40554	3.92091e-05	510.954	192.873	15372
Gm11805	-1.4094	7.0187e-05	1796.07	676.16	621858
Dna2	-1.41535	0.00331982	116.448	43.6586	327762
Nanos1	-1.41715	2.56673e-07	255.374	95.6253	332397
Gm4700	-1.41942	0.00159682	42.4727	15.879	100043870
Mllt6	-1.42582	3.30044e-07	2274.4	846.546	246198
Sp4	-1.42594	3.80194e-06	117.269	43.6447	20688
Gm5899	-1.42595	5.13544e-07	5236.62	1948.94	545982
Insig1	-1.42752	2.42828e-12	3311.62	1231.16	231070
Ralgds	-1.43155	0	1451.68	538.184	19730
Snn	-1.43694	1.46145e-08	2248.47	830.473	20621
D430007A19Rik	-1.4494	0.000109004	321.047	117.559	320431
Daam2	-1.45068	0.00879164	447.746	163.807	76441
Ankrd1	-1.45384	0	1933.37	705.77	107765
Spred2	-1.47102	0.00158992	2989.63	1078.44	114716
Lrrc17	-1.47648	0.000629348	176.056	63.2681	74511
Hmgb2	-1.47761	2.79697e-10	16146.4	5797.91	97165
Chst12	-1.49101	3.66504e-05	3540.63	1259.63	59031
Trim66	-1.49397	3.10998e-07	197.565	70.1425	330627
Gm6132	-1.49452	0.00444428	317.509	112.683	620143
Adam19	-1.50164	8.37502e-05	1330.1	469.729	11492
Lmnb1	-1.50237	1.33358e-10	1656.17	584.582	16906
Espl1	-1.50315	4.95808e-09	3834.91	1352.89	105988
Slc2a1	-1.51212	9.03075e-05	15700.1	5504.4	20525
Chst1	-1.52727	0	3334.71	1156.92	76969
1700054N08Rik	-1.52756	3.23321e-09	860.751	298.564	73420
Gm6532	-1.52916	6.87228e-14	9812.69	3399.88	624862
Hmgb3	-1.53075	1.11022e-16	4075.88	1410.66	15354
Sgk1	-1.54873	6.4902e-05	2020.09	690.49	20393
Peg13	-1.56133	2.84395e-12	1305.07	442.209	353342
Ldlrad3	-1.56226	6.39238e-05	1863.51	631.021	241576
Spon2	-1.56356	1.35669e-09	1042.03	352.533	100689
Elovl2	-1.57396	0.00990838	68.2161	22.9127	54326
Gm6091	-1.5984	2.48979e-12	5354.63	1768.33	619653
Rgma	-1.60246	0	8798.03	2897.32	244058
Pgm2l1	-1.60617	0.00306709	141.583	46.5057	70974
Rapgef3	-1.6134	2.30432e-05	195.4	63.8621	223864
Mrgprf	-1.62256	0	2834.65	920.577	211577
Klhl24	-1.62384	0.000984612	1368.68	444.096	75785
Fam55c	-1.64171	6.58698e-09	107.334	34.398	385658
Prelp	-1.65239	2.98305e-09	585.098	186.127	116847
D330041H03Rik	-1.65466	2.34753e-08	222.979	70.821	654822
Gm15998	-1.73092	0.00052538	109.182	32.8921	100038411
Egr2	-1.78472	2.00753e-05	891.358	258.7	13654
Mfsd9	-1.79944	2.23914e-07	248.398	71.3611	211798
2810030E01Rik	-1.89107	7.96992e-11	312.465	84.243	72668
Tlr4	-1.89373	0.00102507	171.121	46.0505	21898
Adamts1	-2.10148	0	7771.18	1810.83	11504

## Sheet: R12.M12vR12
gene	log2FC	p.value	R12	M12.R12	entrezid
Cyp1a1	4.04257	0.00752576	34.0019	560.322	13076
Gm11543	1.73076	0.00250652	43.5599	144.577	665174
Mgat3	1.68383	0.00161223	199.868	642.133	17309
Trnp1	1.63464	0.00630274	80.214	249.073	69539
4933431G14Rik	1.5626	0.00143053	32.2316	95.2076	71265
3021401N23Rik	1.4967	0.0016321	35.8229	101.091	70680
Cldn9	1.48914	8.88467e-05	86.8765	243.88	56863
Gm166	1.4227	0.000107065	202.97	544.135	233899
Bmf	1.34503	0.00152947	52.6788	133.823	171543
A430078I02Rik	1.30261	0.00161824	38.2373	94.3219	320486
Gm14873	1.28085	0.00578883	66.3347	161.181	100126242
Jazf1	1.27549	6.39437e-05	63.2406	153.093	231986
Gm6661	1.26041	0.00110908	52.0861	124.779	626280
Myo1a	1.216	0.00562171	65.8369	152.94	432516
Tstd1	1.20933	0.000395888	145.506	336.453	226654
Myo7a	1.19976	1.45033e-07	73.948	169.86	17921
Ctsw	1.18744	0.00328112	187.271	426.507	13041
EG635895	1.15664	7.99789e-05	84.6131	188.635	635895
[truncated: 215 more rows]

## Sheet: R12.M24vM24
gene	log2FC	p.value	M24	M24.R12	entrezid
[truncated: 2,288 more rows]

[truncated: 5 more sheets: R12.M24vR12, R24, R24.M12, R24.M12vM12, R24.M12vR24]
